# Supplementary material for: Diet Overlap and Foraging Activity between Feral Pigs and Native Peccaries in the Pantanal
Source: PLoS One. 2015 Nov 4;10(11):e0141459. doi: 10.1371/journal.pone.0141459 (PMC4633139; doi:10.1371/journal.pone.0141459)
Supplement: S1 Table — (XLSX) [file pone.0141459.s001.xlsx]

## Sheet: Plan1
variable	reference	plant	habitat	long	lat	starting	finishing	hour	Date.time	Date.time.data	Date.time.horario	hour	hora_deg	hora_rad	Independet	value	family	nomecientifico	nomepopular
Cateto	10Nov07_amesclalow	Attalea phalerata	cordilheira	648249	7838320	2003-11-21 13:28:00	2004-01-13 14:19:00	1272.85	11/23/2003 4:57	11/23/2003 0:00	04:57:00	4	60.00	1.05	1	1	Tayassuidae	Pecari tajacu	Cateto
Cateto	10Nov07_amesclalow	Attalea phalerata	cordilheira	648249	7838320	2003-11-21 13:28:00	2004-01-13 14:19:00	1272.85	11/23/2003 4:57	11/23/2003 0:00	04:57:00	4	60.00	1.05	1	1	Tayassuidae	Pecari tajacu	Cateto
Cateto	10Nov07_amesclalow	Attalea phalerata	cordilheira	648249	7838320	2003-11-21 13:28:00	2004-01-13 14:19:00	1272.85	11/23/2003 5:01	11/23/2003 0:00	05:01:00	5	75.00	1.31	1	1	Tayassuidae	Pecari tajacu	Cateto
Cateto	10Nov07_amesclalow	Attalea phalerata	cordilheira	648249	7838320	2003-11-21 13:28:00	2004-01-13 14:19:00	1272.85	11/23/2003 5:01	11/23/2003 0:00	05:01:00	5	75.00	1.31	1	1	Tayassuidae	Pecari tajacu	Cateto
Cateto	10Nov07_amesclalow	Attalea phalerata	cordilheira	648249	7838320	2003-11-21 13:28:00	2004-01-13 14:19:00	1272.85	11/23/2003 5:04	11/23/2003 0:00	05:04:00	5	75.00	1.31	1	1	Tayassuidae	Pecari tajacu	Cateto
Cateto	10Nov07_amesclalow	Attalea phalerata	cordilheira	648249	7838320	2003-11-21 13:28:00	2004-01-13 14:19:00	1272.85	11/23/2003 5:04	11/23/2003 0:00	05:04:00	5	75.00	1.31	1	1	Tayassuidae	Pecari tajacu	Cateto
Cateto	10Nov07_amesclalow	Attalea phalerata	cordilheira	648249	7838320	2003-11-21 13:28:00	2004-01-13 14:19:00	1272.85	11/23/2003 5:07	11/23/2003 0:00	05:07:00	5	75.00	1.31	1	1	Tayassuidae	Pecari tajacu	Cateto
Cateto	10Nov07_amesclalow	Attalea phalerata	cordilheira	648249	7838320	2003-11-21 13:28:00	2004-01-13 14:19:00	1272.85	11/23/2003 5:07	11/23/2003 0:00	05:07:00	5	75.00	1.31	1	1	Tayassuidae	Pecari tajacu	Cateto
Cateto	10Nov07_amesclalow	Attalea phalerata	cordilheira	648249	7838320	2003-11-21 13:28:00	2004-01-13 14:19:00	1272.85	11/27/2003 21:12	11/27/2003 0:00	21:12:00	21	315.00	5.50	1	2	Tayassuidae	Pecari tajacu	Cateto
Cateto	10Nov07_amesclalow	Attalea phalerata	cordilheira	648249	7838320	2003-11-21 13:28:00	2004-01-13 14:19:00	1272.85	11/27/2003 21:12	11/27/2003 0:00	21:12:00	21	315.00	5.50	1	2	Tayassuidae	Pecari tajacu	Cateto
Cateto	10Nov07_amesclalow	Attalea phalerata	cordilheira	648249	7838320	2003-11-21 13:28:00	2004-01-13 14:19:00	1272.85	11/27/2003 21:17	11/27/2003 0:00	21:17:00	21	315.00	5.50	1	3	Tayassuidae	Pecari tajacu	Cateto
Cateto	10Nov07_amesclalow	Attalea phalerata	cordilheira	648249	7838320	2003-11-21 13:28:00	2004-01-13 14:19:00	1272.85	11/27/2003 21:17	11/27/2003 0:00	21:17:00	21	315.00	5.50	1	3	Tayassuidae	Pecari tajacu	Cateto
Cateto	10Nov07_amesclalow	Attalea phalerata	cordilheira	648249	7838320	2003-11-21 13:28:00	2004-01-13 14:19:00	1272.85	11/27/2003 21:20	11/27/2003 0:00	21:20:00	21	315.00	5.50	1	3	Tayassuidae	Pecari tajacu	Cateto
Cateto	10Nov07_amesclalow	Attalea phalerata	cordilheira	648249	7838320	2003-11-21 13:28:00	2004-01-13 14:19:00	1272.85	11/27/2003 21:20	11/27/2003 0:00	21:20:00	21	315.00	5.50	1	3	Tayassuidae	Pecari tajacu	Cateto
Cateto	10Nov07_amesclalow	Attalea phalerata	cordilheira	648249	7838320	2003-11-21 13:28:00	2004-01-13 14:19:00	1272.85	11/28/2003 5:05	11/28/2003 0:00	05:05:00	5	75.00	1.31	1	1	Tayassuidae	Pecari tajacu	Cateto
Cateto	10Nov07_amesclalow	Attalea phalerata	cordilheira	648249	7838320	2003-11-21 13:28:00	2004-01-13 14:19:00	1272.85	11/28/2003 5:05	11/28/2003 0:00	05:05:00	5	75.00	1.31	1	1	Tayassuidae	Pecari tajacu	Cateto
Cateto	10Nov07_amesclalow	Attalea phalerata	cordilheira	648249	7838320	2003-11-21 13:28:00	2004-01-13 14:19:00	1272.85	11/29/2003 4:50	11/29/2003 0:00	04:50:00	4	60.00	1.05	1	1	Tayassuidae	Pecari tajacu	Cateto
Cateto	10Nov07_amesclalow	Attalea phalerata	cordilheira	648249	7838320	2003-11-21 13:28:00	2004-01-13 14:19:00	1272.85	11/29/2003 4:50	11/29/2003 0:00	04:50:00	4	60.00	1.05	1	1	Tayassuidae	Pecari tajacu	Cateto
Cateto	10Nov07_amesclalow	Attalea phalerata	cordilheira	648249	7838320	2003-11-21 13:28:00	2004-01-13 14:19:00	1272.85	11/30/2003 5:31	11/30/2003 0:00	05:31:00	5	75.00	1.31	1	1	Tayassuidae	Pecari tajacu	Cateto
Cateto	10Nov07_amesclalow	Attalea phalerata	cordilheira	648249	7838320	2003-11-21 13:28:00	2004-01-13 14:19:00	1272.85	11/30/2003 5:31	11/30/2003 0:00	05:31:00	5	75.00	1.31	1	1	Tayassuidae	Pecari tajacu	Cateto
Cateto	10Nov07_amesclalow	Attalea phalerata	cordilheira	648249	7838320	2003-11-21 13:28:00	2004-01-13 14:19:00	1272.85	2003-01-12 03:01:00	2003-01-12	03:01:00	3	45.00	0.79	1	1	Tayassuidae	Pecari tajacu	Cateto
Cateto	10Nov07_amesclalow	Attalea phalerata	cordilheira	648249	7838320	2003-11-21 13:28:00	2004-01-13 14:19:00	1272.85	2003-01-12 03:01:00	2003-01-12	03:01:00	3	45.00	0.79	1	1	Tayassuidae	Pecari tajacu	Cateto
Cateto	10Nov07_amesclalow	Attalea phalerata	cordilheira	648249	7838320	2003-11-21 13:28:00	2004-01-13 14:19:00	1272.85	2003-01-12 03:06:00	2003-01-12	03:06:00	3	45.00	0.79	1	1	Tayassuidae	Pecari tajacu	Cateto
Cateto	10Nov07_amesclalow	Attalea phalerata	cordilheira	648249	7838320	2003-11-21 13:28:00	2004-01-13 14:19:00	1272.85	2003-01-12 03:06:00	2003-01-12	03:06:00	3	45.00	0.79	1	1	Tayassuidae	Pecari tajacu	Cateto
Cateto	10Nov07_amesclalow	Attalea phalerata	cordilheira	648249	7838320	2003-11-21 13:28:00	2004-01-13 14:19:00	1272.85	2003-01-12 03:12:00	2003-01-12	03:12:00	3	45.00	0.79	1	1	Tayassuidae	Pecari tajacu	Cateto
Cateto	10Nov07_amesclalow	Attalea phalerata	cordilheira	648249	7838320	2003-11-21 13:28:00	2004-01-13 14:19:00	1272.85	2003-01-12 03:12:00	2003-01-12	03:12:00	3	45.00	0.79	1	1	Tayassuidae	Pecari tajacu	Cateto
Cateto	10Nov07_amesclalow	Attalea phalerata	cordilheira	648249	7838320	2003-11-21 13:28:00	2004-01-13 14:19:00	1272.85	2003-01-12 03:15:00	2003-01-12	03:15:00	3	45.00	0.79	1	1	Tayassuidae	Pecari tajacu	Cateto
Cateto	10Nov07_amesclalow	Attalea phalerata	cordilheira	648249	7838320	2003-11-21 13:28:00	2004-01-13 14:19:00	1272.85	2003-01-12 03:15:00	2003-01-12	03:15:00	3	45.00	0.79	1	1	Tayassuidae	Pecari tajacu	Cateto
Cateto	10Nov07_amesclalow	Attalea phalerata	cordilheira	648249	7838320	2003-11-21 13:28:00	2004-01-13 14:19:00	1272.85	2003-01-12 03:33:00	2003-01-12	03:33:00	3	45.00	0.79	1	1	Tayassuidae	Pecari tajacu	Cateto
Cateto	10Nov07_amesclalow	Attalea phalerata	cordilheira	648249	7838320	2003-11-21 13:28:00	2004-01-13 14:19:00	1272.85	2003-01-12 03:33:00	2003-01-12	03:33:00	3	45.00	0.79	1	1	Tayassuidae	Pecari tajacu	Cateto
Cateto	10Nov07_amesclalow	Attalea phalerata	cordilheira	648249	7838320	2003-11-21 13:28:00	2004-01-13 14:19:00	1272.85	2003-01-12 03:37:00	2003-01-12	03:37:00	3	45.00	0.79	1	1	Tayassuidae	Pecari tajacu	Cateto
Cateto	10Nov07_amesclalow	Attalea phalerata	cordilheira	648249	7838320	2003-11-21 13:28:00	2004-01-13 14:19:00	1272.85	2003-01-12 03:37:00	2003-01-12	03:37:00	3	45.00	0.79	1	1	Tayassuidae	Pecari tajacu	Cateto
Cateto	10Nov07_amesclalow	Attalea phalerata	cordilheira	648249	7838320	2003-11-21 13:28:00	2004-01-13 14:19:00	1272.85	2003-01-12 03:42:00	2003-01-12	03:42:00	3	45.00	0.79	1	1	Tayassuidae	Pecari tajacu	Cateto
Cateto	10Nov07_amesclalow	Attalea phalerata	cordilheira	648249	7838320	2003-11-21 13:28:00	2004-01-13 14:19:00	1272.85	2003-01-12 03:42:00	2003-01-12	03:42:00	3	45.00	0.79	1	1	Tayassuidae	Pecari tajacu	Cateto
Cateto	10Nov07_amesclalow	Attalea phalerata	cordilheira	648249	7838320	2003-11-21 13:28:00	2004-01-13 14:19:00	1272.85	2003-01-12 04:38:00	2003-01-12	04:38:00	4	60.00	1.05	1	1	Tayassuidae	Pecari tajacu	Cateto
Cateto	10Nov07_amesclalow	Attalea phalerata	cordilheira	648249	7838320	2003-11-21 13:28:00	2004-01-13 14:19:00	1272.85	2003-01-12 04:38:00	2003-01-12	04:38:00	4	60.00	1.05	1	1	Tayassuidae	Pecari tajacu	Cateto
Cateto	10Nov07_amesclalow	Attalea phalerata	cordilheira	648249	7838320	2003-11-21 13:28:00	2004-01-13 14:19:00	1272.85	2003-02-12 03:27:00	2003-02-12	03:27:00	3	45.00	0.79	1	1	Tayassuidae	Pecari tajacu	Cateto
Cateto	10Nov07_amesclalow	Attalea phalerata	cordilheira	648249	7838320	2003-11-21 13:28:00	2004-01-13 14:19:00	1272.85	2003-02-12 03:27:00	2003-02-12	03:27:00	3	45.00	0.79	1	1	Tayassuidae	Pecari tajacu	Cateto
Cateto	10Nov07_amesclalow	Attalea phalerata	cordilheira	648249	7838320	2003-11-21 13:28:00	2004-01-13 14:19:00	1272.85	2003-02-12 03:32:00	2003-02-12	03:32:00	3	45.00	0.79	1	1	Tayassuidae	Pecari tajacu	Cateto
Cateto	10Nov07_amesclalow	Attalea phalerata	cordilheira	648249	7838320	2003-11-21 13:28:00	2004-01-13 14:19:00	1272.85	2003-02-12 03:32:00	2003-02-12	03:32:00	3	45.00	0.79	1	1	Tayassuidae	Pecari tajacu	Cateto
Cateto	10Nov07_amesclalow	Attalea phalerata	cordilheira	648249	7838320	2003-11-21 13:28:00	2004-01-13 14:19:00	1272.85	2003-02-12 03:48:00	2003-02-12	03:48:00	3	45.00	0.79	1	1	Tayassuidae	Pecari tajacu	Cateto
Cateto	10Nov07_amesclalow	Attalea phalerata	cordilheira	648249	7838320	2003-11-21 13:28:00	2004-01-13 14:19:00	1272.85	2003-02-12 03:48:00	2003-02-12	03:48:00	3	45.00	0.79	1	1	Tayassuidae	Pecari tajacu	Cateto
Cateto	10Nov07_amesclalow	Attalea phalerata	cordilheira	648249	7838320	2003-11-21 13:28:00	2004-01-13 14:19:00	1272.85	2003-02-12 03:53:00	2003-02-12	03:53:00	3	45.00	0.79	1	2	Tayassuidae	Pecari tajacu	Cateto
Cateto	10Nov07_amesclalow	Attalea phalerata	cordilheira	648249	7838320	2003-11-21 13:28:00	2004-01-13 14:19:00	1272.85	2003-02-12 03:53:00	2003-02-12	03:53:00	3	45.00	0.79	1	2	Tayassuidae	Pecari tajacu	Cateto
Cateto	10Nov07_amesclalow	Attalea phalerata	cordilheira	648249	7838320	2003-11-21 13:28:00	2004-01-13 14:19:00	1272.85	2003-02-12 03:56:00	2003-02-12	03:56:00	3	45.00	0.79	1	3	Tayassuidae	Pecari tajacu	Cateto
Cateto	10Nov07_amesclalow	Attalea phalerata	cordilheira	648249	7838320	2003-11-21 13:28:00	2004-01-13 14:19:00	1272.85	2003-02-12 03:56:00	2003-02-12	03:56:00	3	45.00	0.79	1	3	Tayassuidae	Pecari tajacu	Cateto
Cateto	10Nov07_amesclalow	Attalea phalerata	cordilheira	648249	7838320	2003-11-21 13:28:00	2004-01-13 14:19:00	1272.85	2003-03-12 02:47:00	2003-03-12	02:47:00	2	30.00	0.52	1	1	Tayassuidae	Pecari tajacu	Cateto
Cateto	10Nov07_amesclalow	Attalea phalerata	cordilheira	648249	7838320	2003-11-21 13:28:00	2004-01-13 14:19:00	1272.85	2003-03-12 02:47:00	2003-03-12	02:47:00	2	30.00	0.52	1	1	Tayassuidae	Pecari tajacu	Cateto
Cateto	10Nov07_amesclalow	Attalea phalerata	cordilheira	648249	7838320	2003-11-21 13:28:00	2004-01-13 14:19:00	1272.85	2003-03-12 02:51:00	2003-03-12	02:51:00	2	30.00	0.52	1	1	Tayassuidae	Pecari tajacu	Cateto
Cateto	10Nov07_amesclalow	Attalea phalerata	cordilheira	648249	7838320	2003-11-21 13:28:00	2004-01-13 14:19:00	1272.85	2003-03-12 02:51:00	2003-03-12	02:51:00	2	30.00	0.52	1	1	Tayassuidae	Pecari tajacu	Cateto
Cateto	10Nov07_amesclalow	Attalea phalerata	cordilheira	648249	7838320	2003-11-21 13:28:00	2004-01-13 14:19:00	1272.85	2003-03-12 02:54:00	2003-03-12	02:54:00	2	30.00	0.52	1	1	Tayassuidae	Pecari tajacu	Cateto
Cateto	10Nov07_amesclalow	Attalea phalerata	cordilheira	648249	7838320	2003-11-21 13:28:00	2004-01-13 14:19:00	1272.85	2003-03-12 02:54:00	2003-03-12	02:54:00	2	30.00	0.52	1	1	Tayassuidae	Pecari tajacu	Cateto
Cateto	10Nov07_amesclalow	Attalea phalerata	cordilheira	648249	7838320	2003-11-21 13:28:00	2004-01-13 14:19:00	1272.85	2003-03-12 05:22:00	2003-03-12	05:22:00	5	75.00	1.31	1	2	Tayassuidae	Pecari tajacu	Cateto
Cateto	10Nov07_amesclalow	Attalea phalerata	cordilheira	648249	7838320	2003-11-21 13:28:00	2004-01-13 14:19:00	1272.85	2003-03-12 05:22:00	2003-03-12	05:22:00	5	75.00	1.31	1	2	Tayassuidae	Pecari tajacu	Cateto
Cateto	10Nov07_amesclalow	Attalea phalerata	cordilheira	648249	7838320	2003-11-21 13:28:00	2004-01-13 14:19:00	1272.85	2003-04-12 05:06:00	2003-04-12	05:06:00	5	75.00	1.31	1	1	Tayassuidae	Pecari tajacu	Cateto
Cateto	10Nov07_amesclalow	Attalea phalerata	cordilheira	648249	7838320	2003-11-21 13:28:00	2004-01-13 14:19:00	1272.85	2003-04-12 05:06:00	2003-04-12	05:06:00	5	75.00	1.31	1	1	Tayassuidae	Pecari tajacu	Cateto
Cateto	10Nov07_amesclalow	Attalea phalerata	cordilheira	648249	7838320	2003-11-21 13:28:00	2004-01-13 14:19:00	1272.85	2003-07-12 05:09:00	2003-07-12	05:09:00	5	75.00	1.31	1	3	Tayassuidae	Pecari tajacu	Cateto
Cateto	10Nov07_amesclalow	Attalea phalerata	cordilheira	648249	7838320	2003-11-21 13:28:00	2004-01-13 14:19:00	1272.85	2003-07-12 05:09:00	2003-07-12	05:09:00	5	75.00	1.31	1	3	Tayassuidae	Pecari tajacu	Cateto
Cateto	10Nov07_amesclalow	Attalea phalerata	cordilheira	648249	7838320	2003-11-21 13:28:00	2004-01-13 14:19:00	1272.85	2003-07-12 05:20:00	2003-07-12	05:20:00	5	75.00	1.31	1	2	Tayassuidae	Pecari tajacu	Cateto
Cateto	10Nov07_amesclalow	Attalea phalerata	cordilheira	648249	7838320	2003-11-21 13:28:00	2004-01-13 14:19:00	1272.85	2003-07-12 05:20:00	2003-07-12	05:20:00	5	75.00	1.31	1	2	Tayassuidae	Pecari tajacu	Cateto
Cateto	10Nov07_amesclalow	Attalea phalerata	cordilheira	648249	7838320	2003-11-21 13:28:00	2004-01-13 14:19:00	1272.85	2003-07-12 05:24:00	2003-07-12	05:24:00	5	75.00	1.31	1	1	Tayassuidae	Pecari tajacu	Cateto
Cateto	10Nov07_amesclalow	Attalea phalerata	cordilheira	648249	7838320	2003-11-21 13:28:00	2004-01-13 14:19:00	1272.85	2003-07-12 05:24:00	2003-07-12	05:24:00	5	75.00	1.31	1	1	Tayassuidae	Pecari tajacu	Cateto
Cateto	10Nov07_amesclalow	Attalea phalerata	cordilheira	648249	7838320	2003-11-21 13:28:00	2004-01-13 14:19:00	1272.85	2003-08-12 05:20:00	2003-08-12	05:20:00	5	75.00	1.31	1	2	Tayassuidae	Pecari tajacu	Cateto
Cateto	10Nov07_amesclalow	Attalea phalerata	cordilheira	648249	7838320	2003-11-21 13:28:00	2004-01-13 14:19:00	1272.85	2003-08-12 05:20:00	2003-08-12	05:20:00	5	75.00	1.31	1	2	Tayassuidae	Pecari tajacu	Cateto
Cateto	10Nov07_amesclalow	Attalea phalerata	cordilheira	648249	7838320	2003-11-21 13:28:00	2004-01-13 14:19:00	1272.85	2003-08-12 05:25:00	2003-08-12	05:25:00	5	75.00	1.31	1	1	Tayassuidae	Pecari tajacu	Cateto
Cateto	10Nov07_amesclalow	Attalea phalerata	cordilheira	648249	7838320	2003-11-21 13:28:00	2004-01-13 14:19:00	1272.85	2003-08-12 05:25:00	2003-08-12	05:25:00	5	75.00	1.31	1	1	Tayassuidae	Pecari tajacu	Cateto
Cateto	10Nov07_amesclalow	Attalea phalerata	cordilheira	648249	7838320	2003-11-21 13:28:00	2004-01-13 14:19:00	1272.85	2003-08-12 06:55:00	2003-08-12	06:55:00	6	90.00	1.57	1	1	Tayassuidae	Pecari tajacu	Cateto
Cateto	10Nov07_amesclalow	Attalea phalerata	cordilheira	648249	7838320	2003-11-21 13:28:00	2004-01-13 14:19:00	1272.85	2003-08-12 06:55:00	2003-08-12	06:55:00	6	90.00	1.57	1	1	Tayassuidae	Pecari tajacu	Cateto
Cateto	10Nov07_amesclalow	Attalea phalerata	cordilheira	648249	7838320	2003-11-21 13:28:00	2004-01-13 14:19:00	1272.85	2003-12-12 06:41:00	2003-12-12	06:41:00	6	90.00	1.57	1	1	Tayassuidae	Pecari tajacu	Cateto
Cateto	10Nov07_amesclalow	Attalea phalerata	cordilheira	648249	7838320	2003-11-21 13:28:00	2004-01-13 14:19:00	1272.85	2003-12-12 06:41:00	2003-12-12	06:41:00	6	90.00	1.57	1	1	Tayassuidae	Pecari tajacu	Cateto
Cateto	10Nov07_amesclalow	Attalea phalerata	cordilheira	648249	7838320	2003-11-21 13:28:00	2004-01-13 14:19:00	1272.85	12/13/2003 4:16	12/13/2003 0:00	04:16:00	4	60.00	1.05	1	1	Tayassuidae	Pecari tajacu	Cateto
Cateto	10Nov07_amesclalow	Attalea phalerata	cordilheira	648249	7838320	2003-11-21 13:28:00	2004-01-13 14:19:00	1272.85	12/13/2003 4:16	12/13/2003 0:00	04:16:00	4	60.00	1.05	1	1	Tayassuidae	Pecari tajacu	Cateto
Cateto	10Nov07_amesclalow	Attalea phalerata	cordilheira	648249	7838320	2003-11-21 13:28:00	2004-01-13 14:19:00	1272.85	12/13/2003 4:39	12/13/2003 0:00	04:39:00	4	60.00	1.05	1	1	Tayassuidae	Pecari tajacu	Cateto
Cateto	10Nov07_amesclalow	Attalea phalerata	cordilheira	648249	7838320	2003-11-21 13:28:00	2004-01-13 14:19:00	1272.85	12/13/2003 4:39	12/13/2003 0:00	04:39:00	4	60.00	1.05	1	1	Tayassuidae	Pecari tajacu	Cateto
Cateto	10Nov07_amesclalow	Attalea phalerata	cordilheira	648249	7838320	2003-11-21 13:28:00	2004-01-13 14:19:00	1272.85	12/18/2003 6:09	12/18/2003 0:00	06:09:00	6	90.00	1.57	1	1	Tayassuidae	Pecari tajacu	Cateto
Cateto	10Nov07_amesclalow	Attalea phalerata	cordilheira	648249	7838320	2003-11-21 13:28:00	2004-01-13 14:19:00	1272.85	12/18/2003 6:09	12/18/2003 0:00	06:09:00	6	90.00	1.57	1	1	Tayassuidae	Pecari tajacu	Cateto
Cateto	10Nov07_amesclalow	Attalea phalerata	cordilheira	648249	7838320	2003-11-21 13:28:00	2004-01-13 14:19:00	1272.85	12/18/2003 6:13	12/18/2003 0:00	06:13:00	6	90.00	1.57	1	3	Tayassuidae	Pecari tajacu	Cateto
Cateto	10Nov07_amesclalow	Attalea phalerata	cordilheira	648249	7838320	2003-11-21 13:28:00	2004-01-13 14:19:00	1272.85	12/18/2003 6:13	12/18/2003 0:00	06:13:00	6	90.00	1.57	1	3	Tayassuidae	Pecari tajacu	Cateto
Cateto	10Nov07_amesclalow	Attalea phalerata	cordilheira	648249	7838320	2003-11-21 13:28:00	2004-01-13 14:19:00	1272.85	12/21/2003 4:57	12/21/2003 0:00	04:57:00	4	60.00	1.05	1	1	Tayassuidae	Pecari tajacu	Cateto
Cateto	10Nov07_amesclalow	Attalea phalerata	cordilheira	648249	7838320	2003-11-21 13:28:00	2004-01-13 14:19:00	1272.85	12/21/2003 4:57	12/21/2003 0:00	04:57:00	4	60.00	1.05	1	1	Tayassuidae	Pecari tajacu	Cateto
Cateto	10Nov07_amesclalow	Attalea phalerata	cordilheira	648249	7838320	2003-11-21 13:28:00	2004-01-13 14:19:00	1272.85	12/27/2003 3:55	12/27/2003 0:00	03:55:00	3	45.00	0.79	1	6	Tayassuidae	Pecari tajacu	Cateto
Cateto	10Nov07_amesclalow	Attalea phalerata	cordilheira	648249	7838320	2003-11-21 13:28:00	2004-01-13 14:19:00	1272.85	12/27/2003 3:55	12/27/2003 0:00	03:55:00	3	45.00	0.79	1	6	Tayassuidae	Pecari tajacu	Cateto
Cateto	10Nov07_amesclalow	Attalea phalerata	cordilheira	648249	7838320	2003-11-21 13:28:00	2004-01-13 14:19:00	1272.85	12/27/2003 3:59	12/27/2003 0:00	03:59:00	3	45.00	0.79	1	1	Tayassuidae	Pecari tajacu	Cateto
Cateto	10Nov07_amesclalow	Attalea phalerata	cordilheira	648249	7838320	2003-11-21 13:28:00	2004-01-13 14:19:00	1272.85	12/27/2003 3:59	12/27/2003 0:00	03:59:00	3	45.00	0.79	1	1	Tayassuidae	Pecari tajacu	Cateto
Cateto	10Nov07_amesclalow	Attalea phalerata	cordilheira	648249	7838320	2003-11-21 13:28:00	2004-01-13 14:19:00	1272.85	12/27/2003 4:04	12/27/2003 0:00	04:04:00	4	60.00	1.05	1	1	Tayassuidae	Pecari tajacu	Cateto
Cateto	10Nov07_amesclalow	Attalea phalerata	cordilheira	648249	7838320	2003-11-21 13:28:00	2004-01-13 14:19:00	1272.85	12/27/2003 4:04	12/27/2003 0:00	04:04:00	4	60.00	1.05	1	1	Tayassuidae	Pecari tajacu	Cateto
Cateto	10Nov07_amesclalow	Attalea phalerata	cordilheira	648249	7838320	2003-11-21 13:28:00	2004-01-13 14:19:00	1272.85	12/29/2003 6:51	12/29/2003 0:00	06:51:00	6	90.00	1.57	1	1	Tayassuidae	Pecari tajacu	Cateto
Cateto	10Nov07_amesclalow	Attalea phalerata	cordilheira	648249	7838320	2003-11-21 13:28:00	2004-01-13 14:19:00	1272.85	12/29/2003 6:51	12/29/2003 0:00	06:51:00	6	90.00	1.57	1	1	Tayassuidae	Pecari tajacu	Cateto
Cateto	10Nov07_amesclalow	Attalea phalerata	cordilheira	648249	7838320	2003-11-21 13:28:00	2004-01-13 14:19:00	1272.85	12/29/2003 6:54	12/29/2003 0:00	06:54:00	6	90.00	1.57	1	1	Tayassuidae	Pecari tajacu	Cateto
Cateto	10Nov07_amesclalow	Attalea phalerata	cordilheira	648249	7838320	2003-11-21 13:28:00	2004-01-13 14:19:00	1272.85	12/29/2003 6:54	12/29/2003 0:00	06:54:00	6	90.00	1.57	1	1	Tayassuidae	Pecari tajacu	Cateto
Cateto	10Nov07_amesclalow	Attalea phalerata	cordilheira	648249	7838320	2003-11-21 13:28:00	2004-01-13 14:19:00	1272.85	12/29/2003 19:48	12/29/2003 0:00	19:48:00	19	285.00	4.97	1	1	Tayassuidae	Pecari tajacu	Cateto
Cateto	10Nov07_amesclalow	Attalea phalerata	cordilheira	648249	7838320	2003-11-21 13:28:00	2004-01-13 14:19:00	1272.85	12/29/2003 19:48	12/29/2003 0:00	19:48:00	19	285.00	4.97	1	1	Tayassuidae	Pecari tajacu	Cateto
Cateto	10Nov07_amesclalow	Attalea phalerata	cordilheira	648249	7838320	2003-11-21 13:28:00	2004-01-13 14:19:00	1272.85	12/29/2003 19:53	12/29/2003 0:00	19:53:00	19	285.00	4.97	1	1	Tayassuidae	Pecari tajacu	Cateto
Cateto	10Nov07_amesclalow	Attalea phalerata	cordilheira	648249	7838320	2003-11-21 13:28:00	2004-01-13 14:19:00	1272.85	12/29/2003 19:53	12/29/2003 0:00	19:53:00	19	285.00	4.97	1	1	Tayassuidae	Pecari tajacu	Cateto
Cateto	10Nov07_amesclalow	Attalea phalerata	cordilheira	648249	7838320	2003-11-21 13:28:00	2004-01-13 14:19:00	1272.85	12/29/2003 20:12	12/29/2003 0:00	20:12:00	20	300.00	5.24	1	1	Tayassuidae	Pecari tajacu	Cateto
Cateto	10Nov07_amesclalow	Attalea phalerata	cordilheira	648249	7838320	2003-11-21 13:28:00	2004-01-13 14:19:00	1272.85	12/29/2003 20:12	12/29/2003 0:00	20:12:00	20	300.00	5.24	1	1	Tayassuidae	Pecari tajacu	Cateto
Cateto	10Nov07_amesclalow	Attalea phalerata	cordilheira	648249	7838320	2003-11-21 13:28:00	2004-01-13 14:19:00	1272.85	12/31/2003 0:20	12/31/2003 0:00	00:20:00	0	0.00	0.00	1	1	Tayassuidae	Pecari tajacu	Cateto
Cateto	10Nov07_amesclalow	Attalea phalerata	cordilheira	648249	7838320	2003-11-21 13:28:00	2004-01-13 14:19:00	1272.85	12/31/2003 0:20	12/31/2003 0:00	00:20:00	0	0.00	0.00	1	1	Tayassuidae	Pecari tajacu	Cateto
Cateto	10Nov07_amesclalow	Attalea phalerata	cordilheira	648249	7838320	2003-11-21 13:28:00	2004-01-13 14:19:00	1272.85	2004-01-01 18:38:00	2004-01-01	18:38:00	18	270.00	4.71	1	1	Tayassuidae	Pecari tajacu	Cateto
Cateto	10Nov07_amesclalow	Attalea phalerata	cordilheira	648249	7838320	2003-11-21 13:28:00	2004-01-13 14:19:00	1272.85	2004-01-01 18:38:00	2004-01-01	18:38:00	18	270.00	4.71	1	1	Tayassuidae	Pecari tajacu	Cateto
Cateto	10Nov07_amesclalow	Attalea phalerata	cordilheira	648249	7838320	2003-11-21 13:28:00	2004-01-13 14:19:00	1272.85	2004-01-01 18:41:00	2004-01-01	18:41:00	18	270.00	4.71	1	1	Tayassuidae	Pecari tajacu	Cateto
Cateto	10Nov07_amesclalow	Attalea phalerata	cordilheira	648249	7838320	2003-11-21 13:28:00	2004-01-13 14:19:00	1272.85	2004-01-01 18:41:00	2004-01-01	18:41:00	18	270.00	4.71	1	1	Tayassuidae	Pecari tajacu	Cateto
Cateto	10Nov07_amesclalow	Attalea phalerata	cordilheira	648249	7838320	2003-11-21 13:28:00	2004-01-13 14:19:00	1272.85	2004-02-01 05:46:00	2004-02-01	05:46:00	5	75.00	1.31	1	1	Tayassuidae	Pecari tajacu	Cateto
Cateto	10Nov07_amesclalow	Attalea phalerata	cordilheira	648249	7838320	2003-11-21 13:28:00	2004-01-13 14:19:00	1272.85	2004-02-01 05:46:00	2004-02-01	05:46:00	5	75.00	1.31	1	1	Tayassuidae	Pecari tajacu	Cateto
Cateto	10Nov07_amesclalow	Attalea phalerata	cordilheira	648249	7838320	2003-11-21 13:28:00	2004-01-13 14:19:00	1272.85	2004-02-01 21:03:00	2004-02-01	21:03:00	21	315.00	5.50	1	1	Tayassuidae	Pecari tajacu	Cateto
Cateto	10Nov07_amesclalow	Attalea phalerata	cordilheira	648249	7838320	2003-11-21 13:28:00	2004-01-13 14:19:00	1272.85	2004-02-01 21:03:00	2004-02-01	21:03:00	21	315.00	5.50	1	1	Tayassuidae	Pecari tajacu	Cateto
Cateto	10Nov07_amesclalow	Attalea phalerata	cordilheira	648249	7838320	2003-11-21 13:28:00	2004-01-13 14:19:00	1272.85	2004-02-01 21:09:00	2004-02-01	21:09:00	21	315.00	5.50	1	1	Tayassuidae	Pecari tajacu	Cateto
Cateto	10Nov07_amesclalow	Attalea phalerata	cordilheira	648249	7838320	2003-11-21 13:28:00	2004-01-13 14:19:00	1272.85	2004-02-01 21:09:00	2004-02-01	21:09:00	21	315.00	5.50	1	1	Tayassuidae	Pecari tajacu	Cateto
Cateto	10Nov07_amesclalow	Attalea phalerata	cordilheira	648249	7838320	2003-11-21 13:28:00	2004-01-13 14:19:00	1272.85	2004-03-01 05:10:00	2004-03-01	05:10:00	5	75.00	1.31	1	1	Tayassuidae	Pecari tajacu	Cateto
Cateto	10Nov07_amesclalow	Attalea phalerata	cordilheira	648249	7838320	2003-11-21 13:28:00	2004-01-13 14:19:00	1272.85	2004-03-01 05:10:00	2004-03-01	05:10:00	5	75.00	1.31	1	1	Tayassuidae	Pecari tajacu	Cateto
Cateto	10Nov07_amesclalow	Attalea phalerata	cordilheira	648249	7838320	2003-11-21 13:28:00	2004-01-13 14:19:00	1272.85	2004-04-01 02:07:00	2004-04-01	02:07:00	2	30.00	0.52	1	1	Tayassuidae	Pecari tajacu	Cateto
Cateto	10Nov07_amesclalow	Attalea phalerata	cordilheira	648249	7838320	2003-11-21 13:28:00	2004-01-13 14:19:00	1272.85	2004-04-01 02:07:00	2004-04-01	02:07:00	2	30.00	0.52	1	1	Tayassuidae	Pecari tajacu	Cateto
Cateto	10Nov07_amesclalow	Attalea phalerata	cordilheira	648249	7838320	2003-11-21 13:28:00	2004-01-13 14:19:00	1272.85	2004-04-01 03:12:00	2004-04-01	03:12:00	3	45.00	0.79	1	2	Tayassuidae	Pecari tajacu	Cateto
Cateto	10Nov07_amesclalow	Attalea phalerata	cordilheira	648249	7838320	2003-11-21 13:28:00	2004-01-13 14:19:00	1272.85	2004-04-01 03:12:00	2004-04-01	03:12:00	3	45.00	0.79	1	2	Tayassuidae	Pecari tajacu	Cateto
Cateto	10Nov07_amesclalow	Attalea phalerata	cordilheira	648249	7838320	2003-11-21 13:28:00	2004-01-13 14:19:00	1272.85	2004-04-01 04:37:00	2004-04-01	04:37:00	4	60.00	1.05	1	1	Tayassuidae	Pecari tajacu	Cateto
Cateto	10Nov07_amesclalow	Attalea phalerata	cordilheira	648249	7838320	2003-11-21 13:28:00	2004-01-13 14:19:00	1272.85	2004-04-01 04:37:00	2004-04-01	04:37:00	4	60.00	1.05	1	1	Tayassuidae	Pecari tajacu	Cateto
Cateto	10Nov07_amesclalow	Attalea phalerata	cordilheira	648249	7838320	2003-11-21 13:28:00	2004-01-13 14:19:00	1272.85	2004-05-01 04:18:00	2004-05-01	04:18:00	4	60.00	1.05	1	1	Tayassuidae	Pecari tajacu	Cateto
Cateto	10Nov07_amesclalow	Attalea phalerata	cordilheira	648249	7838320	2003-11-21 13:28:00	2004-01-13 14:19:00	1272.85	2004-05-01 04:18:00	2004-05-01	04:18:00	4	60.00	1.05	1	1	Tayassuidae	Pecari tajacu	Cateto
Cateto	10Nov07_amesclalow	Attalea phalerata	cordilheira	648249	7838320	2003-11-21 13:28:00	2004-01-13 14:19:00	1272.85	2004-05-01 05:33:00	2004-05-01	05:33:00	5	75.00	1.31	1	1	Tayassuidae	Pecari tajacu	Cateto
Cateto	10Nov07_amesclalow	Attalea phalerata	cordilheira	648249	7838320	2003-11-21 13:28:00	2004-01-13 14:19:00	1272.85	2004-05-01 05:33:00	2004-05-01	05:33:00	5	75.00	1.31	1	1	Tayassuidae	Pecari tajacu	Cateto
Cateto	10Nov07_amesclalow	Attalea phalerata	cordilheira	648249	7838320	2003-11-21 13:28:00	2004-01-13 14:19:00	1272.85	2004-07-01 04:55:00	2004-07-01	04:55:00	4	60.00	1.05	1	1	Tayassuidae	Pecari tajacu	Cateto
Cateto	10Nov07_amesclalow	Attalea phalerata	cordilheira	648249	7838320	2003-11-21 13:28:00	2004-01-13 14:19:00	1272.85	2004-07-01 04:55:00	2004-07-01	04:55:00	4	60.00	1.05	1	1	Tayassuidae	Pecari tajacu	Cateto
Cateto	10Nov07_amesclalow	Attalea phalerata	cordilheira	648249	7838320	2003-11-21 13:28:00	2004-01-13 14:19:00	1272.85	2004-07-01 05:37:00	2004-07-01	05:37:00	5	75.00	1.31	1	1	Tayassuidae	Pecari tajacu	Cateto
Cateto	10Nov07_amesclalow	Attalea phalerata	cordilheira	648249	7838320	2003-11-21 13:28:00	2004-01-13 14:19:00	1272.85	2004-07-01 05:37:00	2004-07-01	05:37:00	5	75.00	1.31	1	1	Tayassuidae	Pecari tajacu	Cateto
Cateto	10Nov07_amesclalow	Attalea phalerata	cordilheira	648249	7838320	2003-11-21 13:28:00	2004-01-13 14:19:00	1272.85	2004-10-01 04:28:00	2004-10-01	04:28:00	4	60.00	1.05	1	1	Tayassuidae	Pecari tajacu	Cateto
Cateto	10Nov07_amesclalow	Attalea phalerata	cordilheira	648249	7838320	2003-11-21 13:28:00	2004-01-13 14:19:00	1272.85	2004-10-01 04:28:00	2004-10-01	04:28:00	4	60.00	1.05	1	1	Tayassuidae	Pecari tajacu	Cateto
Cateto	10Nov07_amesclalow	Attalea phalerata	cordilheira	648249	7838320	2003-11-21 13:28:00	2004-01-13 14:19:00	1272.85	2004-10-01 04:38:00	2004-10-01	04:38:00	4	60.00	1.05	1	1	Tayassuidae	Pecari tajacu	Cateto
Cateto	10Nov07_amesclalow	Attalea phalerata	cordilheira	648249	7838320	2003-11-21 13:28:00	2004-01-13 14:19:00	1272.85	2004-10-01 04:38:00	2004-10-01	04:38:00	4	60.00	1.05	1	1	Tayassuidae	Pecari tajacu	Cateto
Cateto	10Nov07_amesclalow	Attalea phalerata	cordilheira	648249	7838320	2003-11-21 13:28:00	2004-01-13 14:19:00	1272.85	2004-10-01 04:59:00	2004-10-01	04:59:00	4	60.00	1.05	1	2	Tayassuidae	Pecari tajacu	Cateto
Cateto	10Nov07_amesclalow	Attalea phalerata	cordilheira	648249	7838320	2003-11-21 13:28:00	2004-01-13 14:19:00	1272.85	2004-10-01 04:59:00	2004-10-01	04:59:00	4	60.00	1.05	1	2	Tayassuidae	Pecari tajacu	Cateto
Cateto	bocaset26_07cam	Acrocomia aculeata	cordilheira	SAO PAULINO	SAO PAULINO	2003-09-16 10:48:00	2003-09-25 07:58:00	2131666667	9/20/2003 21:39	9/20/2003 0:00	21:39:00	21	315.00	5.50	1	3	Tayassuidae	Pecari tajacu	Cateto
Cateto	4novboca6476687843512	Acrocomia aculeata	cordilheira	NA	NA	2003-10-12 17:30:00	2003-11-13 07:37:00	7581166667	2003-02-11 20:59:00	2003-02-11	20:59:00	20	300.00	5.24	1	1	Tayassuidae	Pecari tajacu	Cateto
Cateto	Acuri1125reading1225Mar	Attalea phalerata	cordilheira	648064	7835377	2007-03-28 11:52:00	2007-04-13 07:40:00	379.8	2003-11-04 07:27:00	2003-11-04	07:27:00	7	105.00	1.83	1	1	Tayassuidae	Pecari tajacu	Cateto
Cateto	Acuri1125reading1225Mar	Attalea phalerata	cordilheira	648064	7835377	2007-03-28 11:52:00	2007-04-13 07:40:00	379.8	2003-12-04 07:40:00	2003-12-04	07:40:00	7	105.00	1.83	1	1	Tayassuidae	Pecari tajacu	Cateto
Cateto	acuriapril086476907838251	Attalea phalerata	cordilheira	NA	NA	2004-04-12	2004-05-04	528	3/24/2004 12:13	3/24/2004 0:00	12:13:00	12	180.00	3.14	1	1	Tayassuidae	Pecari tajacu	Cateto
Cateto	acurijan	Attalea phalerata	cordilheira	645364	7840968	2003-01-29 14:58:00	2003-02-07 13:10:00	214.2	2003-07-02 03:40:00	2003-07-02	03:40:00	3	45.00	0.79	1	1	Tayassuidae	Pecari tajacu	Cateto
Cateto	acurijan	Attalea phalerata	cordilheira	645364	7840968	2003-01-29 14:58:00	2003-02-07 13:10:00	214.2	2003-12-02 16:20:00	2003-12-02	16:20:00	16	240.00	4.19	1	1	Tayassuidae	Pecari tajacu	Cateto
Cateto	pindpretaabelahmar07apr	Bocageopsis mattogrossensis	cordilheira	646076	7834216	2003-03-27 15:49:00	2003-04-19 15:49:00	552	3/27/2003 17:50	3/27/2003 0:00	17:50:00	17	255.00	4.45	1	1	Tayassuidae	Pecari tajacu	Cateto
Cateto	pindpretaabelahmar07apr	Bocageopsis mattogrossensis	cordilheira	646076	7834216	2003-03-27 15:49:00	2003-04-19 15:49:00	552	3/27/2003 17:51	3/27/2003 0:00	17:51:00	17	255.00	4.45	1	1	Tayassuidae	Pecari tajacu	Cateto
Cateto	pindpretaabelahmar07apr	Bocageopsis mattogrossensis	cordilheira	646076	7834216	2003-03-27 15:49:00	2003-04-19 15:49:00	552	3/27/2003 17:52	3/27/2003 0:00	17:52:00	17	255.00	4.45	1	2	Tayassuidae	Pecari tajacu	Cateto
Cateto	pindpretaabelahmar07apr	Bocageopsis mattogrossensis	cordilheira	646076	7834216	2003-03-27 15:49:00	2003-04-19 15:49:00	552	3/28/2003 7:36	3/28/2003 0:00	07:36:00	7	105.00	1.83	1	1	Tayassuidae	Pecari tajacu	Cateto
Cateto	pindpretaabelahmar07apr	Bocageopsis mattogrossensis	cordilheira	646076	7834216	2003-03-27 15:49:00	2003-04-19 15:49:00	552	3/29/2003 1:18	3/29/2003 0:00	01:18:00	1	15.00	0.26	1	2	Tayassuidae	Pecari tajacu	Cateto
Cateto	pindpretaabelahmar07apr	Bocageopsis mattogrossensis	cordilheira	646076	7834216	2003-03-27 15:49:00	2003-04-19 15:49:00	552	3/29/2003 1:19	3/29/2003 0:00	01:19:00	1	15.00	0.26	1	2	Tayassuidae	Pecari tajacu	Cateto
Cateto	pindpretaabelahmar07apr	Bocageopsis mattogrossensis	cordilheira	646076	7834216	2003-03-27 15:49:00	2003-04-19 15:49:00	552	3/29/2003 1:23	3/29/2003 0:00	01:23:00	1	15.00	0.26	1	1	Tayassuidae	Pecari tajacu	Cateto
Cateto	pindpretaabelahmar07apr	Bocageopsis mattogrossensis	cordilheira	646076	7834216	2003-03-27 15:49:00	2003-04-19 15:49:00	552	3/29/2003 5:00	3/29/2003 0:00	05:00:00	5	75.00	1.31	1	2	Tayassuidae	Pecari tajacu	Cateto
Cateto	pindpretaabelahmar07apr	Bocageopsis mattogrossensis	cordilheira	646076	7834216	2003-03-27 15:49:00	2003-04-19 15:49:00	552	3/29/2003 9:59	3/29/2003 0:00	09:59:00	9	135.00	2.36	1	1	Tayassuidae	Pecari tajacu	Cateto
Cateto	pindpretaabelahmar07apr	Bocageopsis mattogrossensis	cordilheira	646076	7834216	2003-03-27 15:49:00	2003-04-19 15:49:00	552	3/29/2003 10:03	3/29/2003 0:00	10:03:00	10	150.00	2.62	1	1	Tayassuidae	Pecari tajacu	Cateto
Cateto	pindpretaabelahmar07apr	Bocageopsis mattogrossensis	cordilheira	646076	7834216	2003-03-27 15:49:00	2003-04-19 15:49:00	552	3/29/2003 10:04	3/29/2003 0:00	10:04:00	10	150.00	2.62	1	1	Tayassuidae	Pecari tajacu	Cateto
Cateto	pindpretaabelahmar07apr	Bocageopsis mattogrossensis	cordilheira	646076	7834216	2003-03-27 15:49:00	2003-04-19 15:49:00	552	3/29/2003 17:58	3/29/2003 0:00	17:58:00	17	255.00	4.45	1	2	Tayassuidae	Pecari tajacu	Cateto
Cateto	pindpretaabelahmar07apr	Bocageopsis mattogrossensis	cordilheira	646076	7834216	2003-03-27 15:49:00	2003-04-19 15:49:00	552	3/29/2003 18:00	3/29/2003 0:00	18:00:00	18	270.00	4.71	1	1	Tayassuidae	Pecari tajacu	Cateto
Cateto	pindpretaabelahmar07apr	Bocageopsis mattogrossensis	cordilheira	646076	7834216	2003-03-27 15:49:00	2003-04-19 15:49:00	552	3/29/2003 18:01	3/29/2003 0:00	18:01:00	18	270.00	4.71	1	1	Tayassuidae	Pecari tajacu	Cateto
Cateto	pindpretaabelahmar07apr	Bocageopsis mattogrossensis	cordilheira	646076	7834216	2003-03-27 15:49:00	2003-04-19 15:49:00	552	3/29/2003 18:03	3/29/2003 0:00	18:03:00	18	270.00	4.71	1	1	Tayassuidae	Pecari tajacu	Cateto
Cateto	pindpretaabelahmar07apr	Bocageopsis mattogrossensis	cordilheira	646076	7834216	2003-03-27 15:49:00	2003-04-19 15:49:00	552	3/31/2003 17:12	3/31/2003 0:00	17:12:00	17	255.00	4.45	1	2	Tayassuidae	Pecari tajacu	Cateto
Cateto	pindpretaabelahmar07apr	Bocageopsis mattogrossensis	cordilheira	646076	7834216	2003-03-27 15:49:00	2003-04-19 15:49:00	552	2003-01-04 17:25:00	2003-01-04	17:25:00	17	255.00	4.45	1	3	Tayassuidae	Pecari tajacu	Cateto
Cateto	pindpretaabelahmar07apr	Bocageopsis mattogrossensis	cordilheira	646076	7834216	2003-03-27 15:49:00	2003-04-19 15:49:00	552	2003-01-04 17:26:00	2003-01-04	17:26:00	17	255.00	4.45	1	1	Tayassuidae	Pecari tajacu	Cateto
Cateto	pindpretaabelahmar07apr	Bocageopsis mattogrossensis	cordilheira	646076	7834216	2003-03-27 15:49:00	2003-04-19 15:49:00	552	2003-01-04 17:27:00	2003-01-04	17:27:00	17	255.00	4.45	1	2	Tayassuidae	Pecari tajacu	Cateto
Cateto	cpoLourdestrilhamorcegogenipapo	Genipa americana	cordilheira	646895	7838421	2003-08-12 09:33:00	2003-09-26 13:18:00	1083.75	8/13/2003 5:59	8/13/2003 0:00	05:59:00	5	75.00	1.31	1	1	Tayassuidae	Pecari tajacu	Cateto
Cateto	cpoLourdestrilhamorcegogenipapo	Genipa americana	cordilheira	646895	7838421	2003-08-12 09:33:00	2003-09-26 13:18:00	1083.75	8/13/2003 6:01	8/13/2003 0:00	06:01:00	6	90.00	1.57	1	1	Tayassuidae	Pecari tajacu	Cateto
Cateto	cpoLourdestrilhamorcegogenipapo	Genipa americana	cordilheira	646895	7838421	2003-08-12 09:33:00	2003-09-26 13:18:00	1083.75	8/13/2003 6:04	8/13/2003 0:00	06:04:00	6	90.00	1.57	1	1	Tayassuidae	Pecari tajacu	Cateto
Cateto	cpoLourdestrilhamorcegogenipapo	Genipa americana	cordilheira	646895	7838421	2003-08-12 09:33:00	2003-09-26 13:18:00	1083.75	8/13/2003 9:17	8/13/2003 0:00	09:17:00	9	135.00	2.36	1	1	Tayassuidae	Pecari tajacu	Cateto
Cateto	cpoLourdestrilhamorcegogenipapo	Genipa americana	cordilheira	646895	7838421	2003-08-12 09:33:00	2003-09-26 13:18:00	1083.75	8/13/2003 9:18	8/13/2003 0:00	09:18:00	9	135.00	2.36	1	1	Tayassuidae	Pecari tajacu	Cateto
Cateto	cpoLourdestrilhamorcegogenipapo	Genipa americana	cordilheira	646895	7838421	2003-08-12 09:33:00	2003-09-26 13:18:00	1083.75	8/13/2003 9:19	8/13/2003 0:00	09:19:00	9	135.00	2.36	1	1	Tayassuidae	Pecari tajacu	Cateto
Cateto	cpoLourdestrilhamorcegogenipapo	Genipa americana	cordilheira	646895	7838421	2003-08-12 09:33:00	2003-09-26 13:18:00	1083.75	8/13/2003 10:30	8/13/2003 0:00	10:30:00	10	150.00	2.62	1	1	Tayassuidae	Pecari tajacu	Cateto
Cateto	cpoLourdestrilhamorcegogenipapo	Genipa americana	cordilheira	646895	7838421	2003-08-12 09:33:00	2003-09-26 13:18:00	1083.75	8/13/2003 10:48	8/13/2003 0:00	10:48:00	10	150.00	2.62	1	1	Tayassuidae	Pecari tajacu	Cateto
Cateto	cpoLourdestrilhamorcegogenipapo	Genipa americana	cordilheira	646895	7838421	2003-08-12 09:33:00	2003-09-26 13:18:00	1083.75	8/13/2003 10:50	8/13/2003 0:00	10:50:00	10	150.00	2.62	1	1	Tayassuidae	Pecari tajacu	Cateto
Cateto	cpoLourdestrilhamorcegogenipapo	Genipa americana	cordilheira	646895	7838421	2003-08-12 09:33:00	2003-09-26 13:18:00	1083.75	8/13/2003 10:52	8/13/2003 0:00	10:52:00	10	150.00	2.62	1	1	Tayassuidae	Pecari tajacu	Cateto
Cateto	cpoLourdestrilhamorcegogenipapo	Genipa americana	cordilheira	646895	7838421	2003-08-12 09:33:00	2003-09-26 13:18:00	1083.75	8/13/2003 10:57	8/13/2003 0:00	10:57:00	10	150.00	2.62	1	1	Tayassuidae	Pecari tajacu	Cateto
Cateto	cpoLourdestrilhamorcegogenipapo	Genipa americana	cordilheira	646895	7838421	2003-08-12 09:33:00	2003-09-26 13:18:00	1083.75	8/13/2003 17:44	8/13/2003 0:00	17:44:00	17	255.00	4.45	1	1	Tayassuidae	Pecari tajacu	Cateto
Cateto	cpoLourdestrilhamorcegogenipapo	Genipa americana	cordilheira	646895	7838421	2003-08-12 09:33:00	2003-09-26 13:18:00	1083.75	8/13/2003 18:08	8/13/2003 0:00	18:08:00	18	270.00	4.71	1	1	Tayassuidae	Pecari tajacu	Cateto
Cateto	cpoLourdestrilhamorcegogenipapo	Genipa americana	cordilheira	646895	7838421	2003-08-12 09:33:00	2003-09-26 13:18:00	1083.75	8/13/2003 19:45	8/13/2003 0:00	19:45:00	19	285.00	4.97	1	1	Tayassuidae	Pecari tajacu	Cateto
Cateto	cpoLourdestrilhamorcegogenipapo	Genipa americana	cordilheira	646895	7838421	2003-08-12 09:33:00	2003-09-26 13:18:00	1083.75	8/13/2003 19:47	8/13/2003 0:00	19:47:00	19	285.00	4.97	1	1	Tayassuidae	Pecari tajacu	Cateto
Cateto	cpoLourdestrilhamorcegogenipapo	Genipa americana	cordilheira	646895	7838421	2003-08-12 09:33:00	2003-09-26 13:18:00	1083.75	8/13/2003 19:50	8/13/2003 0:00	19:50:00	19	285.00	4.97	1	1	Tayassuidae	Pecari tajacu	Cateto
Cateto	cpoLourdestrilhamorcegogenipapo	Genipa americana	cordilheira	646895	7838421	2003-08-12 09:33:00	2003-09-26 13:18:00	1083.75	8/13/2003 20:14	8/13/2003 0:00	20:14:00	20	300.00	5.24	1	1	Tayassuidae	Pecari tajacu	Cateto
Cateto	cpoLourdestrilhamorcegogenipapo	Genipa americana	cordilheira	646895	7838421	2003-08-12 09:33:00	2003-09-26 13:18:00	1083.75	8/14/2003 5:24	8/14/2003 0:00	05:24:00	5	75.00	1.31	1	1	Tayassuidae	Pecari tajacu	Cateto
Cateto	cpoLourdestrilhamorcegogenipapo	Genipa americana	cordilheira	646895	7838421	2003-08-12 09:33:00	2003-09-26 13:18:00	1083.75	8/14/2003 5:25	8/14/2003 0:00	05:25:00	5	75.00	1.31	1	1	Tayassuidae	Pecari tajacu	Cateto
Cateto	cpoLourdestrilhamorcegogenipapo	Genipa americana	cordilheira	646895	7838421	2003-08-12 09:33:00	2003-09-26 13:18:00	1083.75	8/15/2003 5:47	8/15/2003 0:00	05:47:00	5	75.00	1.31	1	1	Tayassuidae	Pecari tajacu	Cateto
Cateto	cpoLourdestrilhamorcegogenipapo	Genipa americana	cordilheira	646895	7838421	2003-08-12 09:33:00	2003-09-26 13:18:00	1083.75	8/15/2003 7:59	8/15/2003 0:00	07:59:00	7	105.00	1.83	1	1	Tayassuidae	Pecari tajacu	Cateto
Cateto	cpoLourdestrilhamorcegogenipapo	Genipa americana	cordilheira	646895	7838421	2003-08-12 09:33:00	2003-09-26 13:18:00	1083.75	8/15/2003 8:16	8/15/2003 0:00	08:16:00	8	120.00	2.09	1	1	Tayassuidae	Pecari tajacu	Cateto
Cateto	cpoLourdestrilhamorcegogenipapo	Genipa americana	cordilheira	646895	7838421	2003-08-12 09:33:00	2003-09-26 13:18:00	1083.75	8/15/2003 10:33	8/15/2003 0:00	10:33:00	10	150.00	2.62	1	1	Tayassuidae	Pecari tajacu	Cateto
Cateto	cpoLourdestrilhamorcegogenipapo	Genipa americana	cordilheira	646895	7838421	2003-08-12 09:33:00	2003-09-26 13:18:00	1083.75	8/16/2003 6:22	8/16/2003 0:00	06:22:00	6	90.00	1.57	1	1	Tayassuidae	Pecari tajacu	Cateto
Cateto	cpoLourdestrilhamorcegogenipapo	Genipa americana	cordilheira	646895	7838421	2003-08-12 09:33:00	2003-09-26 13:18:00	1083.75	8/16/2003 6:24	8/16/2003 0:00	06:24:00	6	90.00	1.57	1	1	Tayassuidae	Pecari tajacu	Cateto
Cateto	cpoLourdestrilhamorcegogenipapo	Genipa americana	cordilheira	646895	7838421	2003-08-12 09:33:00	2003-09-26 13:18:00	1083.75	8/16/2003 6:25	8/16/2003 0:00	06:25:00	6	90.00	1.57	1	1	Tayassuidae	Pecari tajacu	Cateto
Cateto	cpoLourdestrilhamorcegogenipapo	Genipa americana	cordilheira	646895	7838421	2003-08-12 09:33:00	2003-09-26 13:18:00	1083.75	8/16/2003 9:32	8/16/2003 0:00	09:32:00	9	135.00	2.36	1	1	Tayassuidae	Pecari tajacu	Cateto
Cateto	cpoLourdestrilhamorcegogenipapo	Genipa americana	cordilheira	646895	7838421	2003-08-12 09:33:00	2003-09-26 13:18:00	1083.75	8/16/2003 11:19	8/16/2003 0:00	11:19:00	11	165.00	2.88	1	1	Tayassuidae	Pecari tajacu	Cateto
Cateto	cpoLourdestrilhamorcegogenipapo	Genipa americana	cordilheira	646895	7838421	2003-08-12 09:33:00	2003-09-26 13:18:00	1083.75	8/17/2003 0:46	8/17/2003 0:00	00:46:00	0	0.00	0.00	1	1	Tayassuidae	Pecari tajacu	Cateto
Cateto	cpoLourdestrilhamorcegogenipapo	Genipa americana	cordilheira	646895	7838421	2003-08-12 09:33:00	2003-09-26 13:18:00	1083.75	8/17/2003 3:16	8/17/2003 0:00	03:16:00	3	45.00	0.79	1	1	Tayassuidae	Pecari tajacu	Cateto
Cateto	cpoLourdestrilhamorcegogenipapo	Genipa americana	cordilheira	646895	7838421	2003-08-12 09:33:00	2003-09-26 13:18:00	1083.75	8/17/2003 3:42	8/17/2003 0:00	03:42:00	3	45.00	0.79	1	1	Tayassuidae	Pecari tajacu	Cateto
Cateto	cpoLourdestrilhamorcegogenipapo	Genipa americana	cordilheira	646895	7838421	2003-08-12 09:33:00	2003-09-26 13:18:00	1083.75	8/17/2003 5:44	8/17/2003 0:00	05:44:00	5	75.00	1.31	1	1	Tayassuidae	Pecari tajacu	Cateto
Cateto	cpoLourdestrilhamorcegogenipapo	Genipa americana	cordilheira	646895	7838421	2003-08-12 09:33:00	2003-09-26 13:18:00	1083.75	8/17/2003 5:46	8/17/2003 0:00	05:46:00	5	75.00	1.31	1	1	Tayassuidae	Pecari tajacu	Cateto
Cateto	cpoLourdestrilhamorcegogenipapo	Genipa americana	cordilheira	646895	7838421	2003-08-12 09:33:00	2003-09-26 13:18:00	1083.75	8/17/2003 5:50	8/17/2003 0:00	05:50:00	5	75.00	1.31	1	1	Tayassuidae	Pecari tajacu	Cateto
Cateto	cpoLourdestrilhamorcegogenipapo	Genipa americana	cordilheira	646895	7838421	2003-08-12 09:33:00	2003-09-26 13:18:00	1083.75	8/17/2003 5:57	8/17/2003 0:00	05:57:00	5	75.00	1.31	1	1	Tayassuidae	Pecari tajacu	Cateto
Cateto	cpoLourdestrilhamorcegogenipapo	Genipa americana	cordilheira	646895	7838421	2003-08-12 09:33:00	2003-09-26 13:18:00	1083.75	8/17/2003 5:58	8/17/2003 0:00	05:58:00	5	75.00	1.31	1	1	Tayassuidae	Pecari tajacu	Cateto
Cateto	cpoLourdestrilhamorcegogenipapo	Genipa americana	cordilheira	646895	7838421	2003-08-12 09:33:00	2003-09-26 13:18:00	1083.75	8/17/2003 6:02	8/17/2003 0:00	06:02:00	6	90.00	1.57	1	1	Tayassuidae	Pecari tajacu	Cateto
Cateto	cpoLourdestrilhamorcegogenipapo	Genipa americana	cordilheira	646895	7838421	2003-08-12 09:33:00	2003-09-26 13:18:00	1083.75	8/17/2003 6:06	8/17/2003 0:00	06:06:00	6	90.00	1.57	1	1	Tayassuidae	Pecari tajacu	Cateto
Cateto	cpoLourdestrilhamorcegogenipapo	Genipa americana	cordilheira	646895	7838421	2003-08-12 09:33:00	2003-09-26 13:18:00	1083.75	8/17/2003 19:48	8/17/2003 0:00	19:48:00	19	285.00	4.97	1	1	Tayassuidae	Pecari tajacu	Cateto
Cateto	cpoLourdestrilhamorcegogenipapo	Genipa americana	cordilheira	646895	7838421	2003-08-12 09:33:00	2003-09-26 13:18:00	1083.75	8/17/2003 20:34	8/17/2003 0:00	20:34:00	20	300.00	5.24	1	1	Tayassuidae	Pecari tajacu	Cateto
Cateto	cpoLourdestrilhamorcegogenipapo	Genipa americana	cordilheira	646895	7838421	2003-08-12 09:33:00	2003-09-26 13:18:00	1083.75	8/18/2003 6:12	8/18/2003 0:00	06:12:00	6	90.00	1.57	1	1	Tayassuidae	Pecari tajacu	Cateto
Cateto	cpoLourdestrilhamorcegogenipapo	Genipa americana	cordilheira	646895	7838421	2003-08-12 09:33:00	2003-09-26 13:18:00	1083.75	8/18/2003 6:26	8/18/2003 0:00	06:26:00	6	90.00	1.57	1	1	Tayassuidae	Pecari tajacu	Cateto
Cateto	cpoLourdestrilhamorcegogenipapo	Genipa americana	cordilheira	646895	7838421	2003-08-12 09:33:00	2003-09-26 13:18:00	1083.75	8/30/2003 22:48	8/30/2003 0:00	22:48:00	22	330.00	5.76	1	2	Tayassuidae	Pecari tajacu	Cateto
Cateto	cpoLourdestrilhamorcegogenipapo	Genipa americana	cordilheira	646895	7838421	2003-08-12 09:33:00	2003-09-26 13:18:00	1083.75	2003-06-09 04:16:00	2003-06-09	04:16:00	4	60.00	1.05	1	1	Tayassuidae	Pecari tajacu	Cateto
Cateto	cpoLourdestrilhamorcegogenipapo	Genipa americana	cordilheira	646895	7838421	2003-08-12 09:33:00	2003-09-26 13:18:00	1083.75	2003-12-09 19:35:00	2003-12-09	19:35:00	19	285.00	4.97	1	1	Tayassuidae	Pecari tajacu	Cateto
Cateto	Trap 3chicoararauna	Guazuma tomentosa	cordilheira	647845	7843070	2003-06-25 20:54:00	2003-07-17 19:02:00	5261333333	6/28/2003 7:01	6/28/2003 0:00	07:01:00	7	105.00	1.83	1	1	Tayassuidae	Pecari tajacu	Cateto
Cateto	Trap 3chicoararauna	Guazuma tomentosa	cordilheira	647845	7843070	2003-06-25 20:54:00	2003-07-17 19:02:00	5261333333	6/28/2003 7:15	6/28/2003 0:00	07:15:00	7	105.00	1.83	1	1	Tayassuidae	Pecari tajacu	Cateto
Cateto	Trap 3chicoararauna	Guazuma tomentosa	cordilheira	647845	7843070	2003-06-25 20:54:00	2003-07-17 19:02:00	5261333333	2003-01-07 15:11:00	2003-01-07	15:11:00	15	225.00	3.93	1	3	Tayassuidae	Pecari tajacu	Cateto
Cateto	Trap 3chicoararauna	Guazuma tomentosa	cordilheira	647845	7843070	2003-06-25 20:54:00	2003-07-17 19:02:00	5261333333	2003-03-07 06:09:00	2003-03-07	06:09:00	6	90.00	1.57	1	1	Tayassuidae	Pecari tajacu	Cateto
Cateto	Trap 3chicoararauna	Guazuma tomentosa	cordilheira	647845	7843070	2003-06-25 20:54:00	2003-07-17 19:02:00	5261333333	2003-03-07 06:13:00	2003-03-07	06:13:00	6	90.00	1.57	1	1	Tayassuidae	Pecari tajacu	Cateto
Cateto	Trap 3chicoararauna	Guazuma tomentosa	cordilheira	647845	7843070	2003-06-25 20:54:00	2003-07-17 19:02:00	5261333333	2003-03-07 06:16:00	2003-03-07	06:16:00	6	90.00	1.57	1	2	Tayassuidae	Pecari tajacu	Cateto
Cateto	Trap 3chicoararauna	Guazuma tomentosa	cordilheira	647845	7843070	2003-06-25 20:54:00	2003-07-17 19:02:00	5261333333	2003-03-07 06:18:00	2003-03-07	06:18:00	6	90.00	1.57	1	1	Tayassuidae	Pecari tajacu	Cateto
Cateto	Trap 3chicoararauna	Guazuma tomentosa	cordilheira	647845	7843070	2003-06-25 20:54:00	2003-07-17 19:02:00	5261333333	2003-03-07 06:20:00	2003-03-07	06:20:00	6	90.00	1.57	1	1	Tayassuidae	Pecari tajacu	Cateto
Cateto	Trap 3chicoararauna	Guazuma tomentosa	cordilheira	647845	7843070	2003-06-25 20:54:00	2003-07-17 19:02:00	5261333333	2003-03-07 06:21:00	2003-03-07	06:21:00	6	90.00	1.57	1	2	Tayassuidae	Pecari tajacu	Cateto
Cateto	Trap 3chicoararauna	Guazuma tomentosa	cordilheira	647845	7843070	2003-06-25 20:54:00	2003-07-17 19:02:00	5261333333	2003-03-07 06:22:00	2003-03-07	06:22:00	6	90.00	1.57	1	1	Tayassuidae	Pecari tajacu	Cateto
Cateto	Trap 3chicoararauna	Guazuma tomentosa	cordilheira	647845	7843070	2003-06-25 20:54:00	2003-07-17 19:02:00	5261333333	2003-03-07 06:24:00	2003-03-07	06:24:00	6	90.00	1.57	1	1	Tayassuidae	Pecari tajacu	Cateto
Cateto	Trap 3chicoararauna	Guazuma tomentosa	cordilheira	647845	7843070	2003-06-25 20:54:00	2003-07-17 19:02:00	5261333333	2003-05-07 09:38:00	2003-05-07	09:38:00	9	135.00	2.36	1	1	Tayassuidae	Pecari tajacu	Cateto
Cateto	Trap 3chicoararauna	Guazuma tomentosa	cordilheira	647845	7843070	2003-06-25 20:54:00	2003-07-17 19:02:00	5261333333	2003-05-07 09:50:00	2003-05-07	09:50:00	9	135.00	2.36	1	1	Tayassuidae	Pecari tajacu	Cateto
Cateto	Trap 3chicoararauna	Guazuma tomentosa	cordilheira	647845	7843070	2003-06-25 20:54:00	2003-07-17 19:02:00	5261333333	2003-05-07 15:51:00	2003-05-07	15:51:00	15	225.00	3.93	1	1	Tayassuidae	Pecari tajacu	Cateto
Cateto	Trap 3chicoararauna	Guazuma tomentosa	cordilheira	647845	7843070	2003-06-25 20:54:00	2003-07-17 19:02:00	5261333333	2003-05-07 15:55:00	2003-05-07	15:55:00	15	225.00	3.93	1	1	Tayassuidae	Pecari tajacu	Cateto
Cateto	Trap 3chicoararauna	Guazuma tomentosa	cordilheira	647845	7843070	2003-06-25 20:54:00	2003-07-17 19:02:00	5261333333	2003-05-07 16:06:00	2003-05-07	16:06:00	16	240.00	4.19	1	1	Tayassuidae	Pecari tajacu	Cateto
Cateto	Trap 3chicoararauna	Guazuma tomentosa	cordilheira	647845	7843070	2003-06-25 20:54:00	2003-07-17 19:02:00	5261333333	2003-05-07 16:13:00	2003-05-07	16:13:00	16	240.00	4.19	1	2	Tayassuidae	Pecari tajacu	Cateto
Cateto	Trap 3chicoararauna	Guazuma tomentosa	cordilheira	647845	7843070	2003-06-25 20:54:00	2003-07-17 19:02:00	5261333333	2003-05-07 16:28:00	2003-05-07	16:28:00	16	240.00	4.19	1	1	Tayassuidae	Pecari tajacu	Cateto
Cateto	Trap 3chicoararauna	Guazuma tomentosa	cordilheira	647845	7843070	2003-06-25 20:54:00	2003-07-17 19:02:00	5261333333	2003-05-07 16:32:00	2003-05-07	16:32:00	16	240.00	4.19	1	2	Tayassuidae	Pecari tajacu	Cateto
Cateto	Trap 3chicoararauna	Guazuma tomentosa	cordilheira	647845	7843070	2003-06-25 20:54:00	2003-07-17 19:02:00	5261333333	2003-05-07 16:34:00	2003-05-07	16:34:00	16	240.00	4.19	1	1	Tayassuidae	Pecari tajacu	Cateto
Cateto	Trap 3chicoararauna	Guazuma tomentosa	cordilheira	647845	7843070	2003-06-25 20:54:00	2003-07-17 19:02:00	5261333333	2003-05-07 16:37:00	2003-05-07	16:37:00	16	240.00	4.19	1	1	Tayassuidae	Pecari tajacu	Cateto
Cateto	Trap 3chicoararauna	Guazuma tomentosa	cordilheira	647845	7843070	2003-06-25 20:54:00	2003-07-17 19:02:00	5261333333	2003-05-07 16:39:00	2003-05-07	16:39:00	16	240.00	4.19	1	1	Tayassuidae	Pecari tajacu	Cateto
Cateto	Trap 3chicoararauna	Guazuma tomentosa	cordilheira	647845	7843070	2003-06-25 20:54:00	2003-07-17 19:02:00	5261333333	2003-05-07 16:49:00	2003-05-07	16:49:00	16	240.00	4.19	1	1	Tayassuidae	Pecari tajacu	Cateto
Cateto	Trap 3chicoararauna	Guazuma tomentosa	cordilheira	647845	7843070	2003-06-25 20:54:00	2003-07-17 19:02:00	5261333333	2003-06-07 12:03:00	2003-06-07	12:03:00	12	180.00	3.14	1	2	Tayassuidae	Pecari tajacu	Cateto
Cateto	Trap 3chicoararauna	Guazuma tomentosa	cordilheira	647845	7843070	2003-06-25 20:54:00	2003-07-17 19:02:00	5261333333	2003-06-07 15:26:00	2003-06-07	15:26:00	15	225.00	3.93	1	1	Tayassuidae	Pecari tajacu	Cateto
Cateto	Trap 3chicoararauna	Guazuma tomentosa	cordilheira	647845	7843070	2003-06-25 20:54:00	2003-07-17 19:02:00	5261333333	2003-06-07 20:35:00	2003-06-07	20:35:00	20	300.00	5.24	1	2	Tayassuidae	Pecari tajacu	Cateto
Cateto	Trap 3chicoararauna	Guazuma tomentosa	cordilheira	647845	7843070	2003-06-25 20:54:00	2003-07-17 19:02:00	5261333333	2003-06-07 20:46:00	2003-06-07	20:46:00	20	300.00	5.24	1	1	Tayassuidae	Pecari tajacu	Cateto
Cateto	Trap 3chicoararauna	Guazuma tomentosa	cordilheira	647845	7843070	2003-06-25 20:54:00	2003-07-17 19:02:00	5261333333	2003-06-07 20:48:00	2003-06-07	20:48:00	20	300.00	5.24	1	1	Tayassuidae	Pecari tajacu	Cateto
Cateto	Trap 3chicoararauna	Guazuma tomentosa	cordilheira	647845	7843070	2003-06-25 20:54:00	2003-07-17 19:02:00	5261333333	2003-07-07 04:17:00	2003-07-07	04:17:00	4	60.00	1.05	1	1	Tayassuidae	Pecari tajacu	Cateto
Cateto	Trap 3chicoararauna	Guazuma tomentosa	cordilheira	647845	7843070	2003-06-25 20:54:00	2003-07-17 19:02:00	5261333333	2003-07-07 04:20:00	2003-07-07	04:20:00	4	60.00	1.05	1	2	Tayassuidae	Pecari tajacu	Cateto
Cateto	Trap 3chicoararauna	Guazuma tomentosa	cordilheira	647845	7843070	2003-06-25 20:54:00	2003-07-17 19:02:00	5261333333	2003-07-07 04:22:00	2003-07-07	04:22:00	4	60.00	1.05	1	3	Tayassuidae	Pecari tajacu	Cateto
Cateto	Trap 3chicoararauna	Guazuma tomentosa	cordilheira	647845	7843070	2003-06-25 20:54:00	2003-07-17 19:02:00	5261333333	2003-07-07 04:23:00	2003-07-07	04:23:00	4	60.00	1.05	1	1	Tayassuidae	Pecari tajacu	Cateto
Cateto	Trap 3chicoararauna	Guazuma tomentosa	cordilheira	647845	7843070	2003-06-25 20:54:00	2003-07-17 19:02:00	5261333333	2003-07-07 04:24:00	2003-07-07	04:24:00	4	60.00	1.05	1	2	Tayassuidae	Pecari tajacu	Cateto
Cateto	Trap 3chicoararauna	Guazuma tomentosa	cordilheira	647845	7843070	2003-06-25 20:54:00	2003-07-17 19:02:00	5261333333	2003-07-07 04:28:00	2003-07-07	04:28:00	4	60.00	1.05	1	1	Tayassuidae	Pecari tajacu	Cateto
Cateto	Trap 3chicoararauna	Guazuma tomentosa	cordilheira	647845	7843070	2003-06-25 20:54:00	2003-07-17 19:02:00	5261333333	2003-08-07 00:39:00	2003-08-07	00:39:00	0	0.00	0.00	1	1	Tayassuidae	Pecari tajacu	Cateto
Cateto	Trap 3chicoararauna	Guazuma tomentosa	cordilheira	647845	7843070	2003-06-25 20:54:00	2003-07-17 19:02:00	5261333333	2003-08-07 00:41:00	2003-08-07	00:41:00	0	0.00	0.00	1	1	Tayassuidae	Pecari tajacu	Cateto
Cateto	Trap 3chicoararauna	Guazuma tomentosa	cordilheira	647845	7843070	2003-06-25 20:54:00	2003-07-17 19:02:00	5261333333	2003-08-07 00:42:00	2003-08-07	00:42:00	0	0.00	0.00	1	3	Tayassuidae	Pecari tajacu	Cateto
Cateto	Trap 3chicoararauna	Guazuma tomentosa	cordilheira	647845	7843070	2003-06-25 20:54:00	2003-07-17 19:02:00	5261333333	2003-08-07 00:44:00	2003-08-07	00:44:00	0	0.00	0.00	1	1	Tayassuidae	Pecari tajacu	Cateto
Cateto	Trap 3chicoararauna	Guazuma tomentosa	cordilheira	647845	7843070	2003-06-25 20:54:00	2003-07-17 19:02:00	5261333333	2003-08-07 00:47:00	2003-08-07	00:47:00	0	0.00	0.00	1	3	Tayassuidae	Pecari tajacu	Cateto
Cateto	Trap 3chicoararauna	Guazuma tomentosa	cordilheira	647845	7843070	2003-06-25 20:54:00	2003-07-17 19:02:00	5261333333	2003-08-07 00:49:00	2003-08-07	00:49:00	0	0.00	0.00	1	3	Tayassuidae	Pecari tajacu	Cateto
Cateto	Trap 3chicoararauna	Guazuma tomentosa	cordilheira	647845	7843070	2003-06-25 20:54:00	2003-07-17 19:02:00	5261333333	2003-08-07 00:50:00	2003-08-07	00:50:00	0	0.00	0.00	1	1	Tayassuidae	Pecari tajacu	Cateto
Cateto	Trap 3chicoararauna	Guazuma tomentosa	cordilheira	647845	7843070	2003-06-25 20:54:00	2003-07-17 19:02:00	5261333333	2003-08-07 06:04:00	2003-08-07	06:04:00	6	90.00	1.57	1	1	Tayassuidae	Pecari tajacu	Cateto
Cateto	Trap 3chicoararauna	Guazuma tomentosa	cordilheira	647845	7843070	2003-06-25 20:54:00	2003-07-17 19:02:00	5261333333	2003-08-07 06:06:00	2003-08-07	06:06:00	6	90.00	1.57	1	2	Tayassuidae	Pecari tajacu	Cateto
Cateto	Trap 3chicoararauna	Guazuma tomentosa	cordilheira	647845	7843070	2003-06-25 20:54:00	2003-07-17 19:02:00	5261333333	2003-08-07 06:07:00	2003-08-07	06:07:00	6	90.00	1.57	1	2	Tayassuidae	Pecari tajacu	Cateto
Cateto	Trap 3chicoararauna	Guazuma tomentosa	cordilheira	647845	7843070	2003-06-25 20:54:00	2003-07-17 19:02:00	5261333333	2003-09-07 10:00:00	2003-09-07	10:00:00	10	150.00	2.62	1	1	Tayassuidae	Pecari tajacu	Cateto
Cateto	Trap 3chicoararauna	Guazuma tomentosa	cordilheira	647845	7843070	2003-06-25 20:54:00	2003-07-17 19:02:00	5261333333	2003-09-07 10:01:00	2003-09-07	10:01:00	10	150.00	2.62	1	1	Tayassuidae	Pecari tajacu	Cateto
Cateto	Trap 3chicoararauna	Guazuma tomentosa	cordilheira	647845	7843070	2003-06-25 20:54:00	2003-07-17 19:02:00	5261333333	2003-09-07 10:05:00	2003-09-07	10:05:00	10	150.00	2.62	1	1	Tayassuidae	Pecari tajacu	Cateto
Cateto	Trap 3chicoararauna	Guazuma tomentosa	cordilheira	647845	7843070	2003-06-25 20:54:00	2003-07-17 19:02:00	5261333333	2003-09-07 10:12:00	2003-09-07	10:12:00	10	150.00	2.62	1	3	Tayassuidae	Pecari tajacu	Cateto
Cateto	Trap 3chicoararauna	Guazuma tomentosa	cordilheira	647845	7843070	2003-06-25 20:54:00	2003-07-17 19:02:00	5261333333	2003-09-07 10:13:00	2003-09-07	10:13:00	10	150.00	2.62	1	1	Tayassuidae	Pecari tajacu	Cateto
Cateto	Trap 3chicoararauna	Guazuma tomentosa	cordilheira	647845	7843070	2003-06-25 20:54:00	2003-07-17 19:02:00	5261333333	2003-09-07 10:15:00	2003-09-07	10:15:00	10	150.00	2.62	1	2	Tayassuidae	Pecari tajacu	Cateto
Cateto	Trap 3chicoararauna	Guazuma tomentosa	cordilheira	647845	7843070	2003-06-25 20:54:00	2003-07-17 19:02:00	5261333333	2003-09-07 13:44:00	2003-09-07	13:44:00	13	195.00	3.40	1	1	Tayassuidae	Pecari tajacu	Cateto
Cateto	Trap 3chicoararauna	Guazuma tomentosa	cordilheira	647845	7843070	2003-06-25 20:54:00	2003-07-17 19:02:00	5261333333	2003-09-07 14:41:00	2003-09-07	14:41:00	14	210.00	3.67	1	1	Tayassuidae	Pecari tajacu	Cateto
Cateto	Trap 3chicoararauna	Guazuma tomentosa	cordilheira	647845	7843070	2003-06-25 20:54:00	2003-07-17 19:02:00	5261333333	2003-09-07 18:07:00	2003-09-07	18:07:00	18	270.00	4.71	1	1	Tayassuidae	Pecari tajacu	Cateto
Cateto	Trap 3chicoararauna	Guazuma tomentosa	cordilheira	647845	7843070	2003-06-25 20:54:00	2003-07-17 19:02:00	5261333333	2003-09-07 18:08:00	2003-09-07	18:08:00	18	270.00	4.71	1	1	Tayassuidae	Pecari tajacu	Cateto
Cateto	Trap 3chicoararauna	Guazuma tomentosa	cordilheira	647845	7843070	2003-06-25 20:54:00	2003-07-17 19:02:00	5261333333	2003-09-07 18:23:00	2003-09-07	18:23:00	18	270.00	4.71	1	1	Tayassuidae	Pecari tajacu	Cateto
Cateto	Trap 3chicoararauna	Guazuma tomentosa	cordilheira	647845	7843070	2003-06-25 20:54:00	2003-07-17 19:02:00	5261333333	2003-09-07 18:34:00	2003-09-07	18:34:00	18	270.00	4.71	1	1	Tayassuidae	Pecari tajacu	Cateto
Cateto	Trap 3chicoararauna	Guazuma tomentosa	cordilheira	647845	7843070	2003-06-25 20:54:00	2003-07-17 19:02:00	5261333333	2003-09-07 21:45:00	2003-09-07	21:45:00	21	315.00	5.50	1	1	Tayassuidae	Pecari tajacu	Cateto
Cateto	Trap 3chicoararauna	Guazuma tomentosa	cordilheira	647845	7843070	2003-06-25 20:54:00	2003-07-17 19:02:00	5261333333	2003-09-07 22:29:00	2003-09-07	22:29:00	22	330.00	5.76	1	1	Tayassuidae	Pecari tajacu	Cateto
Cateto	Trap 3chicoararauna	Guazuma tomentosa	cordilheira	647845	7843070	2003-06-25 20:54:00	2003-07-17 19:02:00	5261333333	2003-10-07 01:22:00	2003-10-07	01:22:00	1	15.00	0.26	1	1	Tayassuidae	Pecari tajacu	Cateto
Cateto	Trap 3chicoararauna	Guazuma tomentosa	cordilheira	647845	7843070	2003-06-25 20:54:00	2003-07-17 19:02:00	5261333333	2003-10-07 01:44:00	2003-10-07	01:44:00	1	15.00	0.26	1	1	Tayassuidae	Pecari tajacu	Cateto
Cateto	Trap 3chicoararauna	Guazuma tomentosa	cordilheira	647845	7843070	2003-06-25 20:54:00	2003-07-17 19:02:00	5261333333	2003-10-07 05:17:00	2003-10-07	05:17:00	5	75.00	1.31	1	1	Tayassuidae	Pecari tajacu	Cateto
Cateto	Trap 3chicoararauna	Guazuma tomentosa	cordilheira	647845	7843070	2003-06-25 20:54:00	2003-07-17 19:02:00	5261333333	2003-10-07 05:18:00	2003-10-07	05:18:00	5	75.00	1.31	1	2	Tayassuidae	Pecari tajacu	Cateto
Cateto	Trap 3chicoararauna	Guazuma tomentosa	cordilheira	647845	7843070	2003-06-25 20:54:00	2003-07-17 19:02:00	5261333333	2003-10-07 05:20:00	2003-10-07	05:20:00	5	75.00	1.31	1	1	Tayassuidae	Pecari tajacu	Cateto
Cateto	Trap 3chicoararauna	Guazuma tomentosa	cordilheira	647845	7843070	2003-06-25 20:54:00	2003-07-17 19:02:00	5261333333	2003-10-07 05:22:00	2003-10-07	05:22:00	5	75.00	1.31	1	1	Tayassuidae	Pecari tajacu	Cateto
Cateto	Trap 3chicoararauna	Guazuma tomentosa	cordilheira	647845	7843070	2003-06-25 20:54:00	2003-07-17 19:02:00	5261333333	2003-10-07 06:17:00	2003-10-07	06:17:00	6	90.00	1.57	1	1	Tayassuidae	Pecari tajacu	Cateto
Cateto	Trap 3chicoararauna	Guazuma tomentosa	cordilheira	647845	7843070	2003-06-25 20:54:00	2003-07-17 19:02:00	5261333333	2003-10-07 10:29:00	2003-10-07	10:29:00	10	150.00	2.62	1	2	Tayassuidae	Pecari tajacu	Cateto
Cateto	Trap 3chicoararauna	Guazuma tomentosa	cordilheira	647845	7843070	2003-06-25 20:54:00	2003-07-17 19:02:00	5261333333	2003-10-07 10:30:00	2003-10-07	10:30:00	10	150.00	2.62	1	2	Tayassuidae	Pecari tajacu	Cateto
Cateto	Trap 3chicoararauna	Guazuma tomentosa	cordilheira	647845	7843070	2003-06-25 20:54:00	2003-07-17 19:02:00	5261333333	2003-11-07 14:08:00	2003-11-07	14:08:00	14	210.00	3.67	1	2	Tayassuidae	Pecari tajacu	Cateto
Cateto	Trap 3chicoararauna	Guazuma tomentosa	cordilheira	647845	7843070	2003-06-25 20:54:00	2003-07-17 19:02:00	5261333333	2003-11-07 14:10:00	2003-11-07	14:10:00	14	210.00	3.67	1	1	Tayassuidae	Pecari tajacu	Cateto
Cateto	Trap 3chicoararauna	Guazuma tomentosa	cordilheira	647845	7843070	2003-06-25 20:54:00	2003-07-17 19:02:00	5261333333	2003-11-07 14:11:00	2003-11-07	14:11:00	14	210.00	3.67	1	2	Tayassuidae	Pecari tajacu	Cateto
Cateto	Trap 3chicoararauna	Guazuma tomentosa	cordilheira	647845	7843070	2003-06-25 20:54:00	2003-07-17 19:02:00	5261333333	2003-11-07 14:27:00	2003-11-07	14:27:00	14	210.00	3.67	1	1	Tayassuidae	Pecari tajacu	Cateto
Cateto	Trap 3chicoararauna	Guazuma tomentosa	cordilheira	647845	7843070	2003-06-25 20:54:00	2003-07-17 19:02:00	5261333333	2003-11-07 14:28:00	2003-11-07	14:28:00	14	210.00	3.67	1	1	Tayassuidae	Pecari tajacu	Cateto
Cateto	Trap 3chicoararauna	Guazuma tomentosa	cordilheira	647845	7843070	2003-06-25 20:54:00	2003-07-17 19:02:00	5261333333	2003-11-07 14:32:00	2003-11-07	14:32:00	14	210.00	3.67	1	1	Tayassuidae	Pecari tajacu	Cateto
Cateto	Trap 3chicoararauna	Guazuma tomentosa	cordilheira	647845	7843070	2003-06-25 20:54:00	2003-07-17 19:02:00	5261333333	2003-11-07 14:36:00	2003-11-07	14:36:00	14	210.00	3.67	1	1	Tayassuidae	Pecari tajacu	Cateto
Cateto	Trap 3chicoararauna	Guazuma tomentosa	cordilheira	647845	7843070	2003-06-25 20:54:00	2003-07-17 19:02:00	5261333333	2003-11-07 14:37:00	2003-11-07	14:37:00	14	210.00	3.67	1	3	Tayassuidae	Pecari tajacu	Cateto
Cateto	Trap 3chicoararauna	Guazuma tomentosa	cordilheira	647845	7843070	2003-06-25 20:54:00	2003-07-17 19:02:00	5261333333	2003-11-07 14:51:00	2003-11-07	14:51:00	14	210.00	3.67	1	2	Tayassuidae	Pecari tajacu	Cateto
Cateto	Trap 3chicoararauna	Guazuma tomentosa	cordilheira	647845	7843070	2003-06-25 20:54:00	2003-07-17 19:02:00	5261333333	2003-11-07 14:54:00	2003-11-07	14:54:00	14	210.00	3.67	1	1	Tayassuidae	Pecari tajacu	Cateto
Cateto	Trap 3chicoararauna	Guazuma tomentosa	cordilheira	647845	7843070	2003-06-25 20:54:00	2003-07-17 19:02:00	5261333333	2003-11-07 17:49:00	2003-11-07	17:49:00	17	255.00	4.45	1	1	Tayassuidae	Pecari tajacu	Cateto
Cateto	Trap 3chicoararauna	Guazuma tomentosa	cordilheira	647845	7843070	2003-06-25 20:54:00	2003-07-17 19:02:00	5261333333	2003-11-07 17:54:00	2003-11-07	17:54:00	17	255.00	4.45	1	2	Tayassuidae	Pecari tajacu	Cateto
Cateto	Trap 3chicoararauna	Guazuma tomentosa	cordilheira	647845	7843070	2003-06-25 20:54:00	2003-07-17 19:02:00	5261333333	2003-11-07 17:55:00	2003-11-07	17:55:00	17	255.00	4.45	1	2	Tayassuidae	Pecari tajacu	Cateto
Cateto	Trap 3chicoararauna	Guazuma tomentosa	cordilheira	647845	7843070	2003-06-25 20:54:00	2003-07-17 19:02:00	5261333333	2003-11-07 17:56:00	2003-11-07	17:56:00	17	255.00	4.45	1	1	Tayassuidae	Pecari tajacu	Cateto
Cateto	Trap 3chicoararauna	Guazuma tomentosa	cordilheira	647845	7843070	2003-06-25 20:54:00	2003-07-17 19:02:00	5261333333	2003-11-07 17:58:00	2003-11-07	17:58:00	17	255.00	4.45	1	3	Tayassuidae	Pecari tajacu	Cateto
Cateto	Trap 3chicoararauna	Guazuma tomentosa	cordilheira	647845	7843070	2003-06-25 20:54:00	2003-07-17 19:02:00	5261333333	2003-11-07 17:59:00	2003-11-07	17:59:00	17	255.00	4.45	1	4	Tayassuidae	Pecari tajacu	Cateto
Cateto	Trap 3chicoararauna	Guazuma tomentosa	cordilheira	647845	7843070	2003-06-25 20:54:00	2003-07-17 19:02:00	5261333333	2003-11-07 18:14:00	2003-11-07	18:14:00	18	270.00	4.71	1	2	Tayassuidae	Pecari tajacu	Cateto
Cateto	Trap 3chicoararauna	Guazuma tomentosa	cordilheira	647845	7843070	2003-06-25 20:54:00	2003-07-17 19:02:00	5261333333	2003-11-07 18:15:00	2003-11-07	18:15:00	18	270.00	4.71	1	2	Tayassuidae	Pecari tajacu	Cateto
Cateto	Trap 3chicoararauna	Guazuma tomentosa	cordilheira	647845	7843070	2003-06-25 20:54:00	2003-07-17 19:02:00	5261333333	2003-11-07 18:18:00	2003-11-07	18:18:00	18	270.00	4.71	1	2	Tayassuidae	Pecari tajacu	Cateto
Cateto	Trap 3chicoararauna	Guazuma tomentosa	cordilheira	647845	7843070	2003-06-25 20:54:00	2003-07-17 19:02:00	5261333333	2003-11-07 18:19:00	2003-11-07	18:19:00	18	270.00	4.71	1	2	Tayassuidae	Pecari tajacu	Cateto
Cateto	Trap 3chicoararauna	Guazuma tomentosa	cordilheira	647845	7843070	2003-06-25 20:54:00	2003-07-17 19:02:00	5261333333	2003-12-07 17:40:00	2003-12-07	17:40:00	17	255.00	4.45	1	1	Tayassuidae	Pecari tajacu	Cateto
Cateto	Trap 3chicoararauna	Guazuma tomentosa	cordilheira	647845	7843070	2003-06-25 20:54:00	2003-07-17 19:02:00	5261333333	2003-12-07 17:41:00	2003-12-07	17:41:00	17	255.00	4.45	1	1	Tayassuidae	Pecari tajacu	Cateto
Cateto	Trap 3chicoararauna	Guazuma tomentosa	cordilheira	647845	7843070	2003-06-25 20:54:00	2003-07-17 19:02:00	5261333333	2003-12-07 17:43:00	2003-12-07	17:43:00	17	255.00	4.45	1	2	Tayassuidae	Pecari tajacu	Cateto
Cateto	Trap 3chicoararauna	Guazuma tomentosa	cordilheira	647845	7843070	2003-06-25 20:54:00	2003-07-17 19:02:00	5261333333	2003-12-07 19:31:00	2003-12-07	19:31:00	19	285.00	4.97	1	1	Tayassuidae	Pecari tajacu	Cateto
Cateto	Trap 3chicoararauna	Guazuma tomentosa	cordilheira	647845	7843070	2003-06-25 20:54:00	2003-07-17 19:02:00	5261333333	2003-12-07 19:41:00	2003-12-07	19:41:00	19	285.00	4.97	1	3	Tayassuidae	Pecari tajacu	Cateto
Cateto	Trap 3chicoararauna	Guazuma tomentosa	cordilheira	647845	7843070	2003-06-25 20:54:00	2003-07-17 19:02:00	5261333333	2003-12-07 19:42:00	2003-12-07	19:42:00	19	285.00	4.97	1	2	Tayassuidae	Pecari tajacu	Cateto
Cateto	Trap 3chicoararauna	Guazuma tomentosa	cordilheira	647845	7843070	2003-06-25 20:54:00	2003-07-17 19:02:00	5261333333	2003-12-07 19:51:00	2003-12-07	19:51:00	19	285.00	4.97	1	1	Tayassuidae	Pecari tajacu	Cateto
Cateto	Trap 3chicoararauna	Guazuma tomentosa	cordilheira	647845	7843070	2003-06-25 20:54:00	2003-07-17 19:02:00	5261333333	7/13/2003 13:23	7/13/2003 0:00	13:23:00	13	195.00	3.40	1	1	Tayassuidae	Pecari tajacu	Cateto
Cateto	Trap 3chicoararauna	Guazuma tomentosa	cordilheira	647845	7843070	2003-06-25 20:54:00	2003-07-17 19:02:00	5261333333	7/13/2003 13:29	7/13/2003 0:00	13:29:00	13	195.00	3.40	1	1	Tayassuidae	Pecari tajacu	Cateto
Cateto	Trap 3chicoararauna	Guazuma tomentosa	cordilheira	647845	7843070	2003-06-25 20:54:00	2003-07-17 19:02:00	5261333333	7/13/2003 16:07	7/13/2003 0:00	16:07:00	16	240.00	4.19	1	2	Tayassuidae	Pecari tajacu	Cateto
Cateto	Trap 3chicoararauna	Guazuma tomentosa	cordilheira	647845	7843070	2003-06-25 20:54:00	2003-07-17 19:02:00	5261333333	7/13/2003 16:15	7/13/2003 0:00	16:15:00	16	240.00	4.19	1	2	Tayassuidae	Pecari tajacu	Cateto
Cateto	Trap 3chicoararauna	Guazuma tomentosa	cordilheira	647845	7843070	2003-06-25 20:54:00	2003-07-17 19:02:00	5261333333	7/13/2003 16:19	7/13/2003 0:00	16:19:00	16	240.00	4.19	1	1	Tayassuidae	Pecari tajacu	Cateto
Cateto	Trap 3chicoararauna	Guazuma tomentosa	cordilheira	647845	7843070	2003-06-25 20:54:00	2003-07-17 19:02:00	5261333333	7/13/2003 16:39	7/13/2003 0:00	16:39:00	16	240.00	4.19	1	1	Tayassuidae	Pecari tajacu	Cateto
Cateto	Trap 3chicoararauna	Guazuma tomentosa	cordilheira	647845	7843070	2003-06-25 20:54:00	2003-07-17 19:02:00	5261333333	7/13/2003 22:49	7/13/2003 0:00	22:49:00	22	330.00	5.76	1	1	Tayassuidae	Pecari tajacu	Cateto
Cateto	Trap 3chicoararauna	Guazuma tomentosa	cordilheira	647845	7843070	2003-06-25 20:54:00	2003-07-17 19:02:00	5261333333	7/13/2003 23:58	7/13/2003 0:00	23:58:00	23	345.00	6.02	1	1	Tayassuidae	Pecari tajacu	Cateto
Cateto	Trap 3chicoararauna	Guazuma tomentosa	cordilheira	647845	7843070	2003-06-25 20:54:00	2003-07-17 19:02:00	5261333333	7/14/2003 13:56	7/14/2003 0:00	13:56:00	13	195.00	3.40	1	1	Tayassuidae	Pecari tajacu	Cateto
Cateto	Trap 3chicoararauna	Guazuma tomentosa	cordilheira	647845	7843070	2003-06-25 20:54:00	2003-07-17 19:02:00	5261333333	7/14/2003 13:57	7/14/2003 0:00	13:57:00	13	195.00	3.40	1	1	Tayassuidae	Pecari tajacu	Cateto
Cateto	Trap 3chicoararauna	Guazuma tomentosa	cordilheira	647845	7843070	2003-06-25 20:54:00	2003-07-17 19:02:00	5261333333	7/14/2003 14:03	7/14/2003 0:00	14:03:00	14	210.00	3.67	1	1	Tayassuidae	Pecari tajacu	Cateto
Cateto	Trap 3chicoararauna	Guazuma tomentosa	cordilheira	647845	7843070	2003-06-25 20:54:00	2003-07-17 19:02:00	5261333333	7/14/2003 16:36	7/14/2003 0:00	16:36:00	16	240.00	4.19	1	2	Tayassuidae	Pecari tajacu	Cateto
Cateto	Trap 3chicoararauna	Guazuma tomentosa	cordilheira	647845	7843070	2003-06-25 20:54:00	2003-07-17 19:02:00	5261333333	7/15/2003 19:53	7/15/2003 0:00	19:53:00	19	285.00	4.97	1	2	Tayassuidae	Pecari tajacu	Cateto
Cateto	Trap 3chicoararauna	Guazuma tomentosa	cordilheira	647845	7843070	2003-06-25 20:54:00	2003-07-17 19:02:00	5261333333	7/15/2003 19:55	7/15/2003 0:00	19:55:00	19	285.00	4.97	1	1	Tayassuidae	Pecari tajacu	Cateto
Cateto	Trap 3chicoararauna	Guazuma tomentosa	cordilheira	647845	7843070	2003-06-25 20:54:00	2003-07-17 19:02:00	5261333333	7/16/2003 6:13	7/16/2003 0:00	06:13:00	6	90.00	1.57	1	1	Tayassuidae	Pecari tajacu	Cateto
Cateto	Trap 3chicoararauna	Guazuma tomentosa	cordilheira	647845	7843070	2003-06-25 20:54:00	2003-07-17 19:02:00	5261333333	7/16/2003 8:32	7/16/2003 0:00	08:32:00	8	120.00	2.09	1	2	Tayassuidae	Pecari tajacu	Cateto
Cateto	Trap 3chicoararauna	Guazuma tomentosa	cordilheira	647845	7843070	2003-06-25 20:54:00	2003-07-17 19:02:00	5261333333	7/16/2003 16:07	7/16/2003 0:00	16:07:00	16	240.00	4.19	1	1	Tayassuidae	Pecari tajacu	Cateto
Cateto	Trap 3chicoararauna	Guazuma tomentosa	cordilheira	647845	7843070	2003-06-25 20:54:00	2003-07-17 19:02:00	5261333333	7/16/2003 16:21	7/16/2003 0:00	16:21:00	16	240.00	4.19	1	1	Tayassuidae	Pecari tajacu	Cateto
Cateto	Trap 3chicoararauna	Guazuma tomentosa	cordilheira	647845	7843070	2003-06-25 20:54:00	2003-07-17 19:02:00	5261333333	7/16/2003 16:24	7/16/2003 0:00	16:24:00	16	240.00	4.19	1	1	Tayassuidae	Pecari tajacu	Cateto
Cateto	Trap 3chicoararauna	Guazuma tomentosa	cordilheira	647845	7843070	2003-06-25 20:54:00	2003-07-17 19:02:00	5261333333	7/17/2003 19:00	7/17/2003 0:00	19:00:00	19	285.00	4.97	1	1	Tayassuidae	Pecari tajacu	Cateto
Cateto	Trap 3chicoararauna	Guazuma tomentosa	cordilheira	647845	7843070	2003-06-25 20:54:00	2003-07-17 19:02:00	5261333333	7/17/2003 19:02	7/17/2003 0:00	19:02:00	19	285.00	4.97	1	1	Tayassuidae	Pecari tajacu	Cateto
Cateto	6novchico6468207838259baiabonit	Guazuma ulmifolia	cordilheira	646820	7838259	2003-10-08 20:31:00	2003-11-12 18:57:00	8384333333	10/22/2003 3:35	10/22/2003 0:00	03:35:00	3	45.00	0.79	1	1	Tayassuidae	Pecari tajacu	Cateto
Cateto	6novchico6468207838259baiabonit	Guazuma ulmifolia	cordilheira	646820	7838259	2003-10-08 20:31:00	2003-11-12 18:57:00	8384333333	10/27/2003 20:59	10/27/2003 0:00	20:59:00	20	300.00	5.24	1	1	Tayassuidae	Pecari tajacu	Cateto
Cateto	sept07chicoCLtrilhamorcego	Guazuma ulmifolia	cordilheira	646895	7838421	2003-08-12 23:55:00	2003-09-26 20:40:00	1076.75	2003-12-08 23:55:00	2003-12-08	23:55:00	23	345.00	6.02	1	1	Tayassuidae	Pecari tajacu	Cateto
Cateto	sept07chicoCLtrilhamorcego	Guazuma ulmifolia	cordilheira	646895	7838421	2003-08-12 23:55:00	2003-09-26 20:40:00	1076.75	8/13/2003 0:41	8/13/2003 0:00	00:41:00	0	0.00	0.00	1	1	Tayassuidae	Pecari tajacu	Cateto
Cateto	sept07chicoCLtrilhamorcego	Guazuma ulmifolia	cordilheira	646895	7838421	2003-08-12 23:55:00	2003-09-26 20:40:00	1076.75	8/13/2003 19:43	8/13/2003 0:00	19:43:00	19	285.00	4.97	1	1	Tayassuidae	Pecari tajacu	Cateto
Cateto	sept07chicoCLtrilhamorcego	Guazuma ulmifolia	cordilheira	646895	7838421	2003-08-12 23:55:00	2003-09-26 20:40:00	1076.75	8/14/2003 5:20	8/14/2003 0:00	05:20:00	5	75.00	1.31	1	1	Tayassuidae	Pecari tajacu	Cateto
Cateto	sept07chicoCLtrilhamorcego	Guazuma ulmifolia	cordilheira	646895	7838421	2003-08-12 23:55:00	2003-09-26 20:40:00	1076.75	8/14/2003 19:13	8/14/2003 0:00	19:13:00	19	285.00	4.97	1	1	Tayassuidae	Pecari tajacu	Cateto
Cateto	sept07chicoCLtrilhamorcego	Guazuma ulmifolia	cordilheira	646895	7838421	2003-08-12 23:55:00	2003-09-26 20:40:00	1076.75	8/14/2003 23:40	8/14/2003 0:00	23:40:00	23	345.00	6.02	1	1	Tayassuidae	Pecari tajacu	Cateto
Cateto	sept07chicoCLtrilhamorcego	Guazuma ulmifolia	cordilheira	646895	7838421	2003-08-12 23:55:00	2003-09-26 20:40:00	1076.75	8/15/2003 5:42	8/15/2003 0:00	05:42:00	5	75.00	1.31	1	1	Tayassuidae	Pecari tajacu	Cateto
Cateto	sept07chicoCLtrilhamorcego	Guazuma ulmifolia	cordilheira	646895	7838421	2003-08-12 23:55:00	2003-09-26 20:40:00	1076.75	8/15/2003 5:44	8/15/2003 0:00	05:44:00	5	75.00	1.31	1	1	Tayassuidae	Pecari tajacu	Cateto
Cateto	sept07chicoCLtrilhamorcego	Guazuma ulmifolia	cordilheira	646895	7838421	2003-08-12 23:55:00	2003-09-26 20:40:00	1076.75	8/15/2003 18:16	8/15/2003 0:00	18:16:00	18	270.00	4.71	1	1	Tayassuidae	Pecari tajacu	Cateto
Cateto	sept07chicoCLtrilhamorcego	Guazuma ulmifolia	cordilheira	646895	7838421	2003-08-12 23:55:00	2003-09-26 20:40:00	1076.75	8/15/2003 20:14	8/15/2003 0:00	20:14:00	20	300.00	5.24	1	1	Tayassuidae	Pecari tajacu	Cateto
Cateto	sept07chicoCLtrilhamorcego	Guazuma ulmifolia	cordilheira	646895	7838421	2003-08-12 23:55:00	2003-09-26 20:40:00	1076.75	8/16/2003 19:16	8/16/2003 0:00	19:16:00	19	285.00	4.97	1	1	Tayassuidae	Pecari tajacu	Cateto
Cateto	sept07chicoCLtrilhamorcego	Guazuma ulmifolia	cordilheira	646895	7838421	2003-08-12 23:55:00	2003-09-26 20:40:00	1076.75	8/17/2003 3:38	8/17/2003 0:00	03:38:00	3	45.00	0.79	1	1	Tayassuidae	Pecari tajacu	Cateto
Cateto	sept07chicoCLtrilhamorcego	Guazuma ulmifolia	cordilheira	646895	7838421	2003-08-12 23:55:00	2003-09-26 20:40:00	1076.75	8/17/2003 19:42	8/17/2003 0:00	19:42:00	19	285.00	4.97	1	1	Tayassuidae	Pecari tajacu	Cateto
Cateto	sept07chicoCLtrilhamorcego	Guazuma ulmifolia	cordilheira	646895	7838421	2003-08-12 23:55:00	2003-09-26 20:40:00	1076.75	8/17/2003 19:56	8/17/2003 0:00	19:56:00	19	285.00	4.97	1	1	Tayassuidae	Pecari tajacu	Cateto
Cateto	sept07chicoCLtrilhamorcego	Guazuma ulmifolia	cordilheira	646895	7838421	2003-08-12 23:55:00	2003-09-26 20:40:00	1076.75	8/17/2003 20:19	8/17/2003 0:00	20:19:00	20	300.00	5.24	1	1	Tayassuidae	Pecari tajacu	Cateto
Cateto	sept07chicoCLtrilhamorcego	Guazuma ulmifolia	cordilheira	646895	7838421	2003-08-12 23:55:00	2003-09-26 20:40:00	1076.75	8/17/2003 22:16	8/17/2003 0:00	22:16:00	22	330.00	5.76	1	1	Tayassuidae	Pecari tajacu	Cateto
Cateto	sept07chicoCLtrilhamorcego	Guazuma ulmifolia	cordilheira	646895	7838421	2003-08-12 23:55:00	2003-09-26 20:40:00	1076.75	8/18/2003 17:39	8/18/2003 0:00	17:39:00	17	255.00	4.45	1	1	Tayassuidae	Pecari tajacu	Cateto
Cateto	sept07chicoCLtrilhamorcego	Guazuma ulmifolia	cordilheira	646895	7838421	2003-08-12 23:55:00	2003-09-26 20:40:00	1076.75	8/18/2003 18:30	8/18/2003 0:00	18:30:00	18	270.00	4.71	1	1	Tayassuidae	Pecari tajacu	Cateto
Cateto	sept07chicoCLtrilhamorcego	Guazuma ulmifolia	cordilheira	646895	7838421	2003-08-12 23:55:00	2003-09-26 20:40:00	1076.75	8/18/2003 18:31	8/18/2003 0:00	18:31:00	18	270.00	4.71	1	1	Tayassuidae	Pecari tajacu	Cateto
Cateto	sept07chicoCLtrilhamorcego	Guazuma ulmifolia	cordilheira	646895	7838421	2003-08-12 23:55:00	2003-09-26 20:40:00	1076.75	8/18/2003 18:33	8/18/2003 0:00	18:33:00	18	270.00	4.71	1	2	Tayassuidae	Pecari tajacu	Cateto
Cateto	sept07chicoCLtrilhamorcego	Guazuma ulmifolia	cordilheira	646895	7838421	2003-08-12 23:55:00	2003-09-26 20:40:00	1076.75	8/18/2003 18:38	8/18/2003 0:00	18:38:00	18	270.00	4.71	1	3	Tayassuidae	Pecari tajacu	Cateto
Cateto	sept07chicoCLtrilhamorcego	Guazuma ulmifolia	cordilheira	646895	7838421	2003-08-12 23:55:00	2003-09-26 20:40:00	1076.75	8/18/2003 18:45	8/18/2003 0:00	18:45:00	18	270.00	4.71	1	1	Tayassuidae	Pecari tajacu	Cateto
Cateto	sept07chicoCLtrilhamorcego	Guazuma ulmifolia	cordilheira	646895	7838421	2003-08-12 23:55:00	2003-09-26 20:40:00	1076.75	8/18/2003 20:53	8/18/2003 0:00	20:53:00	20	300.00	5.24	1	1	Tayassuidae	Pecari tajacu	Cateto
Cateto	sept07chicoCLtrilhamorcego	Guazuma ulmifolia	cordilheira	646895	7838421	2003-08-12 23:55:00	2003-09-26 20:40:00	1076.75	8/18/2003 21:01	8/18/2003 0:00	21:01:00	21	315.00	5.50	1	1	Tayassuidae	Pecari tajacu	Cateto
Cateto	sept07chicoCLtrilhamorcego	Guazuma ulmifolia	cordilheira	646895	7838421	2003-08-12 23:55:00	2003-09-26 20:40:00	1076.75	8/18/2003 22:53	8/18/2003 0:00	22:53:00	22	330.00	5.76	1	1	Tayassuidae	Pecari tajacu	Cateto
Cateto	sept07chicoCLtrilhamorcego	Guazuma ulmifolia	cordilheira	646895	7838421	2003-08-12 23:55:00	2003-09-26 20:40:00	1076.75	8/19/2003 4:32	8/19/2003 0:00	04:32:00	4	60.00	1.05	1	1	Tayassuidae	Pecari tajacu	Cateto
Cateto	sept07chicoCLtrilhamorcego	Guazuma ulmifolia	cordilheira	646895	7838421	2003-08-12 23:55:00	2003-09-26 20:40:00	1076.75	8/19/2003 4:35	8/19/2003 0:00	04:35:00	4	60.00	1.05	1	1	Tayassuidae	Pecari tajacu	Cateto
Cateto	sept07chicoCLtrilhamorcego	Guazuma ulmifolia	cordilheira	646895	7838421	2003-08-12 23:55:00	2003-09-26 20:40:00	1076.75	8/19/2003 18:56	8/19/2003 0:00	18:56:00	18	270.00	4.71	1	1	Tayassuidae	Pecari tajacu	Cateto
Cateto	sept07chicoCLtrilhamorcego	Guazuma ulmifolia	cordilheira	646895	7838421	2003-08-12 23:55:00	2003-09-26 20:40:00	1076.75	8/19/2003 19:11	8/19/2003 0:00	19:11:00	19	285.00	4.97	1	1	Tayassuidae	Pecari tajacu	Cateto
Cateto	sept07chicoCLtrilhamorcego	Guazuma ulmifolia	cordilheira	646895	7838421	2003-08-12 23:55:00	2003-09-26 20:40:00	1076.75	8/20/2003 0:23	8/20/2003 0:00	00:23:00	0	0.00	0.00	1	1	Tayassuidae	Pecari tajacu	Cateto
Cateto	sept07chicoCLtrilhamorcego	Guazuma ulmifolia	cordilheira	646895	7838421	2003-08-12 23:55:00	2003-09-26 20:40:00	1076.75	8/20/2003 2:18	8/20/2003 0:00	02:18:00	2	30.00	0.52	1	1	Tayassuidae	Pecari tajacu	Cateto
Cateto	sept07chicoCLtrilhamorcego	Guazuma ulmifolia	cordilheira	646895	7838421	2003-08-12 23:55:00	2003-09-26 20:40:00	1076.75	8/20/2003 6:07	8/20/2003 0:00	06:07:00	6	90.00	1.57	1	1	Tayassuidae	Pecari tajacu	Cateto
Cateto	sept07chicoCLtrilhamorcego	Guazuma ulmifolia	cordilheira	646895	7838421	2003-08-12 23:55:00	2003-09-26 20:40:00	1076.75	8/21/2003 19:27	8/21/2003 0:00	19:27:00	19	285.00	4.97	1	1	Tayassuidae	Pecari tajacu	Cateto
Cateto	sept07chicoCLtrilhamorcego	Guazuma ulmifolia	cordilheira	646895	7838421	2003-08-12 23:55:00	2003-09-26 20:40:00	1076.75	8/21/2003 19:29	8/21/2003 0:00	19:29:00	19	285.00	4.97	1	1	Tayassuidae	Pecari tajacu	Cateto
Cateto	sept07chicoCLtrilhamorcego	Guazuma ulmifolia	cordilheira	646895	7838421	2003-08-12 23:55:00	2003-09-26 20:40:00	1076.75	8/21/2003 19:30	8/21/2003 0:00	19:30:00	19	285.00	4.97	1	1	Tayassuidae	Pecari tajacu	Cateto
Cateto	sept07chicoCLtrilhamorcego	Guazuma ulmifolia	cordilheira	646895	7838421	2003-08-12 23:55:00	2003-09-26 20:40:00	1076.75	8/21/2003 19:48	8/21/2003 0:00	19:48:00	19	285.00	4.97	1	1	Tayassuidae	Pecari tajacu	Cateto
Cateto	sept07chicoCLtrilhamorcego	Guazuma ulmifolia	cordilheira	646895	7838421	2003-08-12 23:55:00	2003-09-26 20:40:00	1076.75	8/22/2003 4:06	8/22/2003 0:00	04:06:00	4	60.00	1.05	1	1	Tayassuidae	Pecari tajacu	Cateto
Cateto	sept07chicoCLtrilhamorcego	Guazuma ulmifolia	cordilheira	646895	7838421	2003-08-12 23:55:00	2003-09-26 20:40:00	1076.75	8/22/2003 5:55	8/22/2003 0:00	05:55:00	5	75.00	1.31	1	1	Tayassuidae	Pecari tajacu	Cateto
Cateto	sept07chicoCLtrilhamorcego	Guazuma ulmifolia	cordilheira	646895	7838421	2003-08-12 23:55:00	2003-09-26 20:40:00	1076.75	8/23/2003 19:16	8/23/2003 0:00	19:16:00	19	285.00	4.97	1	1	Tayassuidae	Pecari tajacu	Cateto
Cateto	sept07chicoCLtrilhamorcego	Guazuma ulmifolia	cordilheira	646895	7838421	2003-08-12 23:55:00	2003-09-26 20:40:00	1076.75	8/24/2003 19:02	8/24/2003 0:00	19:02:00	19	285.00	4.97	1	1	Tayassuidae	Pecari tajacu	Cateto
Cateto	sept07chicoCLtrilhamorcego	Guazuma ulmifolia	cordilheira	646895	7838421	2003-08-12 23:55:00	2003-09-26 20:40:00	1076.75	8/24/2003 19:03	8/24/2003 0:00	19:03:00	19	285.00	4.97	1	2	Tayassuidae	Pecari tajacu	Cateto
Cateto	sept07chicoCLtrilhamorcego	Guazuma ulmifolia	cordilheira	646895	7838421	2003-08-12 23:55:00	2003-09-26 20:40:00	1076.75	8/24/2003 20:33	8/24/2003 0:00	20:33:00	20	300.00	5.24	1	1	Tayassuidae	Pecari tajacu	Cateto
Cateto	sept07chicoCLtrilhamorcego	Guazuma ulmifolia	cordilheira	646895	7838421	2003-08-12 23:55:00	2003-09-26 20:40:00	1076.75	8/25/2003 23:31	8/25/2003 0:00	23:31:00	23	345.00	6.02	1	1	Tayassuidae	Pecari tajacu	Cateto
Cateto	sept07chicoCLtrilhamorcego	Guazuma ulmifolia	cordilheira	646895	7838421	2003-08-12 23:55:00	2003-09-26 20:40:00	1076.75	8/26/2003 16:39	8/26/2003 0:00	16:39:00	16	240.00	4.19	1	1	Tayassuidae	Pecari tajacu	Cateto
Cateto	sept07chicoCLtrilhamorcego	Guazuma ulmifolia	cordilheira	646895	7838421	2003-08-12 23:55:00	2003-09-26 20:40:00	1076.75	8/26/2003 18:31	8/26/2003 0:00	18:31:00	18	270.00	4.71	1	1	Tayassuidae	Pecari tajacu	Cateto
Cateto	sept07chicoCLtrilhamorcego	Guazuma ulmifolia	cordilheira	646895	7838421	2003-08-12 23:55:00	2003-09-26 20:40:00	1076.75	8/27/2003 17:26	8/27/2003 0:00	17:26:00	17	255.00	4.45	1	1	Tayassuidae	Pecari tajacu	Cateto
Cateto	sept07chicoCLtrilhamorcego	Guazuma ulmifolia	cordilheira	646895	7838421	2003-08-12 23:55:00	2003-09-26 20:40:00	1076.75	8/27/2003 18:08	8/27/2003 0:00	18:08:00	18	270.00	4.71	1	1	Tayassuidae	Pecari tajacu	Cateto
Cateto	sept07chicoCLtrilhamorcego	Guazuma ulmifolia	cordilheira	646895	7838421	2003-08-12 23:55:00	2003-09-26 20:40:00	1076.75	8/28/2003 17:49	8/28/2003 0:00	17:49:00	17	255.00	4.45	1	1	Tayassuidae	Pecari tajacu	Cateto
Cateto	sept07chicoCLtrilhamorcego	Guazuma ulmifolia	cordilheira	646895	7838421	2003-08-12 23:55:00	2003-09-26 20:40:00	1076.75	8/28/2003 17:57	8/28/2003 0:00	17:57:00	17	255.00	4.45	1	1	Tayassuidae	Pecari tajacu	Cateto
Cateto	sept07chicoCLtrilhamorcego	Guazuma ulmifolia	cordilheira	646895	7838421	2003-08-12 23:55:00	2003-09-26 20:40:00	1076.75	8/28/2003 17:58	8/28/2003 0:00	17:58:00	17	255.00	4.45	1	1	Tayassuidae	Pecari tajacu	Cateto
Cateto	sept07chicoCLtrilhamorcego	Guazuma ulmifolia	cordilheira	646895	7838421	2003-08-12 23:55:00	2003-09-26 20:40:00	1076.75	8/29/2003 4:05	8/29/2003 0:00	04:05:00	4	60.00	1.05	1	1	Tayassuidae	Pecari tajacu	Cateto
Cateto	sept07chicoCLtrilhamorcego	Guazuma ulmifolia	cordilheira	646895	7838421	2003-08-12 23:55:00	2003-09-26 20:40:00	1076.75	8/29/2003 23:35	8/29/2003 0:00	23:35:00	23	345.00	6.02	1	1	Tayassuidae	Pecari tajacu	Cateto
Cateto	sept07chicoCLtrilhamorcego	Guazuma ulmifolia	cordilheira	646895	7838421	2003-08-12 23:55:00	2003-09-26 20:40:00	1076.75	8/30/2003 20:39	8/30/2003 0:00	20:39:00	20	300.00	5.24	1	1	Tayassuidae	Pecari tajacu	Cateto
Cateto	sept07chicoCLtrilhamorcego	Guazuma ulmifolia	cordilheira	646895	7838421	2003-08-12 23:55:00	2003-09-26 20:40:00	1076.75	8/30/2003 20:40	8/30/2003 0:00	20:40:00	20	300.00	5.24	1	1	Tayassuidae	Pecari tajacu	Cateto
Cateto	sept07chicoCLtrilhamorcego	Guazuma ulmifolia	cordilheira	646895	7838421	2003-08-12 23:55:00	2003-09-26 20:40:00	1076.75	8/30/2003 22:47	8/30/2003 0:00	22:47:00	22	330.00	5.76	1	1	Tayassuidae	Pecari tajacu	Cateto
Cateto	sept07chicoCLtrilhamorcego	Guazuma ulmifolia	cordilheira	646895	7838421	2003-08-12 23:55:00	2003-09-26 20:40:00	1076.75	8/31/2003 3:15	8/31/2003 0:00	03:15:00	3	45.00	0.79	1	1	Tayassuidae	Pecari tajacu	Cateto
Cateto	sept07chicoCLtrilhamorcego	Guazuma ulmifolia	cordilheira	646895	7838421	2003-08-12 23:55:00	2003-09-26 20:40:00	1076.75	8/31/2003 18:17	8/31/2003 0:00	18:17:00	18	270.00	4.71	1	1	Tayassuidae	Pecari tajacu	Cateto
Cateto	sept07chicoCLtrilhamorcego	Guazuma ulmifolia	cordilheira	646895	7838421	2003-08-12 23:55:00	2003-09-26 20:40:00	1076.75	2003-02-09 01:42:00	2003-02-09	01:42:00	1	15.00	0.26	1	1	Tayassuidae	Pecari tajacu	Cateto
Cateto	sept07chicoCLtrilhamorcego	Guazuma ulmifolia	cordilheira	646895	7838421	2003-08-12 23:55:00	2003-09-26 20:40:00	1076.75	2003-02-09 18:16:00	2003-02-09	18:16:00	18	270.00	4.71	1	1	Tayassuidae	Pecari tajacu	Cateto
Cateto	sept07chicoCLtrilhamorcego	Guazuma ulmifolia	cordilheira	646895	7838421	2003-08-12 23:55:00	2003-09-26 20:40:00	1076.75	2003-02-09 19:33:00	2003-02-09	19:33:00	19	285.00	4.97	1	1	Tayassuidae	Pecari tajacu	Cateto
Cateto	sept07chicoCLtrilhamorcego	Guazuma ulmifolia	cordilheira	646895	7838421	2003-08-12 23:55:00	2003-09-26 20:40:00	1076.75	2003-03-09 03:00:00	2003-03-09	03:00:00	3	45.00	0.79	1	1	Tayassuidae	Pecari tajacu	Cateto
Cateto	sept07chicoCLtrilhamorcego	Guazuma ulmifolia	cordilheira	646895	7838421	2003-08-12 23:55:00	2003-09-26 20:40:00	1076.75	2003-04-09 02:43:00	2003-04-09	02:43:00	2	30.00	0.52	1	1	Tayassuidae	Pecari tajacu	Cateto
Cateto	sept07chicoCLtrilhamorcego	Guazuma ulmifolia	cordilheira	646895	7838421	2003-08-12 23:55:00	2003-09-26 20:40:00	1076.75	2003-05-09 03:21:00	2003-05-09	03:21:00	3	45.00	0.79	1	1	Tayassuidae	Pecari tajacu	Cateto
Cateto	sept07chicoCLtrilhamorcego	Guazuma ulmifolia	cordilheira	646895	7838421	2003-08-12 23:55:00	2003-09-26 20:40:00	1076.75	2003-05-09 03:58:00	2003-05-09	03:58:00	3	45.00	0.79	1	1	Tayassuidae	Pecari tajacu	Cateto
Cateto	sept07chicoCLtrilhamorcego	Guazuma ulmifolia	cordilheira	646895	7838421	2003-08-12 23:55:00	2003-09-26 20:40:00	1076.75	2003-05-09 20:15:00	2003-05-09	20:15:00	20	300.00	5.24	1	1	Tayassuidae	Pecari tajacu	Cateto
Cateto	sept07chicoCLtrilhamorcego	Guazuma ulmifolia	cordilheira	646895	7838421	2003-08-12 23:55:00	2003-09-26 20:40:00	1076.75	2003-05-09 20:35:00	2003-05-09	20:35:00	20	300.00	5.24	1	1	Tayassuidae	Pecari tajacu	Cateto
Cateto	sept07chicoCLtrilhamorcego	Guazuma ulmifolia	cordilheira	646895	7838421	2003-08-12 23:55:00	2003-09-26 20:40:00	1076.75	2003-06-09 03:14:00	2003-06-09	03:14:00	3	45.00	0.79	1	1	Tayassuidae	Pecari tajacu	Cateto
Cateto	sept07chicoCLtrilhamorcego	Guazuma ulmifolia	cordilheira	646895	7838421	2003-08-12 23:55:00	2003-09-26 20:40:00	1076.75	2003-06-09 03:15:00	2003-06-09	03:15:00	3	45.00	0.79	1	1	Tayassuidae	Pecari tajacu	Cateto
Cateto	sept07chicoCLtrilhamorcego	Guazuma ulmifolia	cordilheira	646895	7838421	2003-08-12 23:55:00	2003-09-26 20:40:00	1076.75	2003-06-09 17:57:00	2003-06-09	17:57:00	17	255.00	4.45	1	1	Tayassuidae	Pecari tajacu	Cateto
Cateto	sept07chicoCLtrilhamorcego	Guazuma ulmifolia	cordilheira	646895	7838421	2003-08-12 23:55:00	2003-09-26 20:40:00	1076.75	2003-06-09 20:46:00	2003-06-09	20:46:00	20	300.00	5.24	1	1	Tayassuidae	Pecari tajacu	Cateto
Cateto	sept07chicoCLtrilhamorcego	Guazuma ulmifolia	cordilheira	646895	7838421	2003-08-12 23:55:00	2003-09-26 20:40:00	1076.75	2003-07-09 18:26:00	2003-07-09	18:26:00	18	270.00	4.71	1	1	Tayassuidae	Pecari tajacu	Cateto
Cateto	sept07chicoCLtrilhamorcego	Guazuma ulmifolia	cordilheira	646895	7838421	2003-08-12 23:55:00	2003-09-26 20:40:00	1076.75	2003-07-09 21:30:00	2003-07-09	21:30:00	21	315.00	5.50	1	1	Tayassuidae	Pecari tajacu	Cateto
Cateto	sept07chicoCLtrilhamorcego	Guazuma ulmifolia	cordilheira	646895	7838421	2003-08-12 23:55:00	2003-09-26 20:40:00	1076.75	2003-08-09 20:15:00	2003-08-09	20:15:00	20	300.00	5.24	1	1	Tayassuidae	Pecari tajacu	Cateto
Cateto	sept07chicoCLtrilhamorcego	Guazuma ulmifolia	cordilheira	646895	7838421	2003-08-12 23:55:00	2003-09-26 20:40:00	1076.75	2003-12-09 19:54:00	2003-12-09	19:54:00	19	285.00	4.97	1	1	Tayassuidae	Pecari tajacu	Cateto
Cateto	sept07chicoCLtrilhamorcego	Guazuma ulmifolia	cordilheira	646895	7838421	2003-08-12 23:55:00	2003-09-26 20:40:00	1076.75	2003-12-09 19:59:00	2003-12-09	19:59:00	19	285.00	4.97	1	1	Tayassuidae	Pecari tajacu	Cateto
Cateto	sept07chicoCLtrilhamorcego	Guazuma ulmifolia	cordilheira	646895	7838421	2003-08-12 23:55:00	2003-09-26 20:40:00	1076.75	2003-12-09 20:05:00	2003-12-09	20:05:00	20	300.00	5.24	1	1	Tayassuidae	Pecari tajacu	Cateto
Cateto	sept07chicoCLtrilhamorcego	Guazuma ulmifolia	cordilheira	646895	7838421	2003-08-12 23:55:00	2003-09-26 20:40:00	1076.75	9/13/2003 21:03	9/13/2003 0:00	21:03:00	21	315.00	5.50	1	1	Tayassuidae	Pecari tajacu	Cateto
Cateto	sept07chicoCLtrilhamorcego	Guazuma ulmifolia	cordilheira	646895	7838421	2003-08-12 23:55:00	2003-09-26 20:40:00	1076.75	9/13/2003 21:17	9/13/2003 0:00	21:17:00	21	315.00	5.50	1	1	Tayassuidae	Pecari tajacu	Cateto
Cateto	sept07chicoCLtrilhamorcego	Guazuma ulmifolia	cordilheira	646895	7838421	2003-08-12 23:55:00	2003-09-26 20:40:00	1076.75	9/13/2003 21:32	9/13/2003 0:00	21:32:00	21	315.00	5.50	1	1	Tayassuidae	Pecari tajacu	Cateto
Cateto	sept07chicoCLtrilhamorcego	Guazuma ulmifolia	cordilheira	646895	7838421	2003-08-12 23:55:00	2003-09-26 20:40:00	1076.75	9/15/2003 18:54	9/15/2003 0:00	18:54:00	18	270.00	4.71	1	1	Tayassuidae	Pecari tajacu	Cateto
Cateto	sept07chicoCLtrilhamorcego	Guazuma ulmifolia	cordilheira	646895	7838421	2003-08-12 23:55:00	2003-09-26 20:40:00	1076.75	9/15/2003 18:56	9/15/2003 0:00	18:56:00	18	270.00	4.71	1	2	Tayassuidae	Pecari tajacu	Cateto
Cateto	sept07chicoCLtrilhamorcego	Guazuma ulmifolia	cordilheira	646895	7838421	2003-08-12 23:55:00	2003-09-26 20:40:00	1076.75	9/15/2003 19:23	9/15/2003 0:00	19:23:00	19	285.00	4.97	1	1	Tayassuidae	Pecari tajacu	Cateto
Cateto	sept07chicoCLtrilhamorcego	Guazuma ulmifolia	cordilheira	646895	7838421	2003-08-12 23:55:00	2003-09-26 20:40:00	1076.75	9/15/2003 19:50	9/15/2003 0:00	19:50:00	19	285.00	4.97	1	1	Tayassuidae	Pecari tajacu	Cateto
Cateto	sept07chicoCLtrilhamorcego	Guazuma ulmifolia	cordilheira	646895	7838421	2003-08-12 23:55:00	2003-09-26 20:40:00	1076.75	9/16/2003 18:38	9/16/2003 0:00	18:38:00	18	270.00	4.71	1	1	Tayassuidae	Pecari tajacu	Cateto
Cateto	sept07chicoCLtrilhamorcego	Guazuma ulmifolia	cordilheira	646895	7838421	2003-08-12 23:55:00	2003-09-26 20:40:00	1076.75	9/16/2003 18:45	9/16/2003 0:00	18:45:00	18	270.00	4.71	1	2	Tayassuidae	Pecari tajacu	Cateto
Cateto	sept07chicoCLtrilhamorcego	Guazuma ulmifolia	cordilheira	646895	7838421	2003-08-12 23:55:00	2003-09-26 20:40:00	1076.75	9/16/2003 18:55	9/16/2003 0:00	18:55:00	18	270.00	4.71	1	1	Tayassuidae	Pecari tajacu	Cateto
Cateto	sept07chicoCLtrilhamorcego	Guazuma ulmifolia	cordilheira	646895	7838421	2003-08-12 23:55:00	2003-09-26 20:40:00	1076.75	9/16/2003 18:57	9/16/2003 0:00	18:57:00	18	270.00	4.71	1	1	Tayassuidae	Pecari tajacu	Cateto
Cateto	sept07chicoCLtrilhamorcego	Guazuma ulmifolia	cordilheira	646895	7838421	2003-08-12 23:55:00	2003-09-26 20:40:00	1076.75	9/17/2003 21:20	9/17/2003 0:00	21:20:00	21	315.00	5.50	1	1	Tayassuidae	Pecari tajacu	Cateto
Cateto	sept07chicoCLtrilhamorcego	Guazuma ulmifolia	cordilheira	646895	7838421	2003-08-12 23:55:00	2003-09-26 20:40:00	1076.75	9/17/2003 21:24	9/17/2003 0:00	21:24:00	21	315.00	5.50	1	1	Tayassuidae	Pecari tajacu	Cateto
Cateto	sept07chicoCLtrilhamorcego	Guazuma ulmifolia	cordilheira	646895	7838421	2003-08-12 23:55:00	2003-09-26 20:40:00	1076.75	9/20/2003 10:15	9/20/2003 0:00	10:15:00	10	150.00	2.62	1	1	Tayassuidae	Pecari tajacu	Cateto
Cateto	sept07chicoCLtrilhamorcego	Guazuma ulmifolia	cordilheira	646895	7838421	2003-08-12 23:55:00	2003-09-26 20:40:00	1076.75	9/21/2003 1:33	9/21/2003 0:00	01:33:00	1	15.00	0.26	1	1	Tayassuidae	Pecari tajacu	Cateto
Cateto	sept07chicoCLtrilhamorcego	Guazuma ulmifolia	cordilheira	646895	7838421	2003-08-12 23:55:00	2003-09-26 20:40:00	1076.75	9/21/2003 1:41	9/21/2003 0:00	01:41:00	1	15.00	0.26	1	1	Tayassuidae	Pecari tajacu	Cateto
Cateto	sept07chicoCLtrilhamorcego	Guazuma ulmifolia	cordilheira	646895	7838421	2003-08-12 23:55:00	2003-09-26 20:40:00	1076.75	9/21/2003 20:35	9/21/2003 0:00	20:35:00	20	300.00	5.24	1	1	Tayassuidae	Pecari tajacu	Cateto
Cateto	sept07chicoCLtrilhamorcego	Guazuma ulmifolia	cordilheira	646895	7838421	2003-08-12 23:55:00	2003-09-26 20:40:00	1076.75	9/21/2003 20:37	9/21/2003 0:00	20:37:00	20	300.00	5.24	1	2	Tayassuidae	Pecari tajacu	Cateto
Cateto	sept07chicoCLtrilhamorcego	Guazuma ulmifolia	cordilheira	646895	7838421	2003-08-12 23:55:00	2003-09-26 20:40:00	1076.75	9/21/2003 20:43	9/21/2003 0:00	20:43:00	20	300.00	5.24	1	1	Tayassuidae	Pecari tajacu	Cateto
Cateto	sept07chicoCLtrilhamorcego	Guazuma ulmifolia	cordilheira	646895	7838421	2003-08-12 23:55:00	2003-09-26 20:40:00	1076.75	9/24/2003 18:21	9/24/2003 0:00	18:21:00	18	270.00	4.71	1	1	Tayassuidae	Pecari tajacu	Cateto
Cateto	sept07chicoCLtrilhamorcego	Guazuma ulmifolia	cordilheira	646895	7838421	2003-08-12 23:55:00	2003-09-26 20:40:00	1076.75	9/24/2003 18:23	9/24/2003 0:00	18:23:00	18	270.00	4.71	1	1	Tayassuidae	Pecari tajacu	Cateto
Cateto	sept07chicoCLtrilhamorcego	Guazuma ulmifolia	cordilheira	646895	7838421	2003-08-12 23:55:00	2003-09-26 20:40:00	1076.75	9/24/2003 18:28	9/24/2003 0:00	18:28:00	18	270.00	4.71	1	1	Tayassuidae	Pecari tajacu	Cateto
Cateto	sept07chicoCLtrilhamorcego	Guazuma ulmifolia	cordilheira	646895	7838421	2003-08-12 23:55:00	2003-09-26 20:40:00	1076.75	9/24/2003 18:32	9/24/2003 0:00	18:32:00	18	270.00	4.71	1	1	Tayassuidae	Pecari tajacu	Cateto
Cateto	sept07chicoCLtrilhamorcego	Guazuma ulmifolia	cordilheira	646895	7838421	2003-08-12 23:55:00	2003-09-26 20:40:00	1076.75	9/24/2003 18:38	9/24/2003 0:00	18:38:00	18	270.00	4.71	1	1	Tayassuidae	Pecari tajacu	Cateto
Cateto	sept07chicoCLtrilhamorcego	Guazuma ulmifolia	cordilheira	646895	7838421	2003-08-12 23:55:00	2003-09-26 20:40:00	1076.75	9/24/2003 18:40	9/24/2003 0:00	18:40:00	18	270.00	4.71	1	1	Tayassuidae	Pecari tajacu	Cateto
Cateto	sept07chicoCLtrilhamorcego	Guazuma ulmifolia	cordilheira	646895	7838421	2003-08-12 23:55:00	2003-09-26 20:40:00	1076.75	9/24/2003 18:42	9/24/2003 0:00	18:42:00	18	270.00	4.71	1	1	Tayassuidae	Pecari tajacu	Cateto
Cateto	sept07chicoCLtrilhamorcego	Guazuma ulmifolia	cordilheira	646895	7838421	2003-08-12 23:55:00	2003-09-26 20:40:00	1076.75	9/24/2003 18:47	9/24/2003 0:00	18:47:00	18	270.00	4.71	1	1	Tayassuidae	Pecari tajacu	Cateto
Cateto	sept07chicoCLtrilhamorcego	Guazuma ulmifolia	cordilheira	646895	7838421	2003-08-12 23:55:00	2003-09-26 20:40:00	1076.75	9/24/2003 21:19	9/24/2003 0:00	21:19:00	21	315.00	5.50	1	1	Tayassuidae	Pecari tajacu	Cateto
Cateto	sept07chicoCLtrilhamorcego	Guazuma ulmifolia	cordilheira	646895	7838421	2003-08-12 23:55:00	2003-09-26 20:40:00	1076.75	9/24/2003 21:23	9/24/2003 0:00	21:23:00	21	315.00	5.50	1	1	Tayassuidae	Pecari tajacu	Cateto
Cateto	sept07chicoCLtrilhamorcego	Guazuma ulmifolia	cordilheira	646895	7838421	2003-08-12 23:55:00	2003-09-26 20:40:00	1076.75	9/26/2003 9:04	9/26/2003 0:00	09:04:00	9	135.00	2.36	1	1	Tayassuidae	Pecari tajacu	Cateto
Cateto	11Nov07quinahigh	Miconia Wildenowii.	cordilheira	645345	7841032	2003-12-02 19:12:00	2004-01-03 14:40:00	7634666667	2003-05-12 11:03:00	2003-05-12	11:03:00	11	165.00	2.88	1	1	Tayassuidae	Pecari tajacu	Cateto
Cateto	11Nov07quinahigh	Miconia Wildenowii.	cordilheira	645345	7841032	2003-12-02 19:12:00	2004-01-03 14:40:00	7634666667	2003-06-12 18:11:00	2003-06-12	18:11:00	18	270.00	4.71	1	1	Tayassuidae	Pecari tajacu	Cateto
Cateto	11Nov07quinahigh	Miconia Wildenowii.	cordilheira	645345	7841032	2003-12-02 19:12:00	2004-01-03 14:40:00	7634666667	2003-06-12 18:16:00	2003-06-12	18:16:00	18	270.00	4.71	1	3	Tayassuidae	Pecari tajacu	Cateto
Cateto	canelajan	Ocotea diospiryfolia	NA	641904	7840209	2003-01-28 15:03:00	2003-02-19 14:00:00	526.95	1/29/2003 10:18	1/29/2003 0:00	10:18:00	10	150.00	2.62	1	1	Tayassuidae	Pecari tajacu	Cateto
Cateto	canelajan	Ocotea diospiryfolia	NA	641904	7840209	2003-01-28 15:03:00	2003-02-19 14:00:00	526.95	1/30/2003 18:09	1/30/2003 0:00	18:09:00	18	270.00	4.71	1	2	Tayassuidae	Pecari tajacu	Cateto
Cateto	canelajan	Ocotea diospiryfolia	NA	641904	7840209	2003-01-28 15:03:00	2003-02-19 14:00:00	526.95	1/30/2003 18:14	1/30/2003 0:00	18:14:00	18	270.00	4.71	1	1	Tayassuidae	Pecari tajacu	Cateto
Cateto	canelajan	Ocotea diospiryfolia	NA	641904	7840209	2003-01-28 15:03:00	2003-02-19 14:00:00	526.95	1/31/2003 7:30	1/31/2003 0:00	07:30:00	7	105.00	1.83	1	2	Tayassuidae	Pecari tajacu	Cateto
Cateto	canelajan	Ocotea diospiryfolia	NA	641904	7840209	2003-01-28 15:03:00	2003-02-19 14:00:00	526.95	2003-03-02 13:30:00	2003-03-02	13:30:00	13	195.00	3.40	1	1	Tayassuidae	Pecari tajacu	Cateto
Cateto	canelajan	Ocotea diospiryfolia	NA	641904	7840209	2003-01-28 15:03:00	2003-02-19 14:00:00	526.95	2003-03-02 13:55:00	2003-03-02	13:55:00	13	195.00	3.40	1	1	Tayassuidae	Pecari tajacu	Cateto
Cateto	5novcarrapateiro6466337841082	Ricinus communis	cordilheira	647668	7843512	2003-10-08 20:31:00	2003-11-09 06:36:00	7540833333	2003-08-10 20:31:00	2003-08-10	20:31:00	20	300.00	5.24	1	2	Tayassuidae	Pecari tajacu	Cateto
Cateto	5novcarrapateiro6466337841082	Ricinus communis	cordilheira	647668	7843512	2003-10-08 20:31:00	2003-11-09 06:36:00	7540833333	2003-08-10 20:36:00	2003-08-10	20:36:00	20	300.00	5.24	1	1	Tayassuidae	Pecari tajacu	Cateto
Cateto	5novcarrapateiro6466337841082	Ricinus communis	cordilheira	647668	7843512	2003-10-08 20:31:00	2003-11-09 06:36:00	7540833333	2003-12-10 14:15:00	2003-12-10	14:15:00	14	210.00	3.67	1	1	Tayassuidae	Pecari tajacu	Cateto
Pecari.tajacu	Alibertia sessilis15/12/2009 10:30	Alibertia sessilis	NA	NA	NA	2009-12-15 10:30:00	2010-01-16 06:13:00	7637166667	00/01/1900 21:27:00	00/01/1900	21:27:00	21	315.00	5.50	1	2	Tayassuidae	Pecari tajacu	Cateto
Pecari.tajacu	Alibertia sessilis19/12/2011 23:30	Alibertia sessilis	NA	NA	NA	2011-12-19 23:30:00	2011-12-20 22:23:00	2288333333	00/01/1900 22:32:00	00/01/1900	22:32:00	22	330.00	5.76	1	1	Tayassuidae	Pecari tajacu	Cateto
Pecari.tajacu	Alibertia sessilis19/12/2011 23:30	Alibertia sessilis	NA	NA	NA	2011-12-19 23:30:00	2011-12-20 22:23:00	2288333333	00/01/1900 22:23:00	00/01/1900	22:23:00	22	330.00	5.76	1	1	Tayassuidae	Pecari tajacu	Cateto
Pecari.tajacu	acurisantamariaj4	Attalea phalerata	Fazenda Santa Emilia/Campo Lourdes	NA	NA	2009-05-05 16:35:00	2009-06-17 09:29:00	1024.9	5/14/2009 8:31	5/14/2009 0:00	08:31:00	8	120.00	2.09	1	1	Tayassuidae	Pecari tajacu	Cateto
Pecari.tajacu	acurisantamariaj4	Attalea phalerata	Fazenda Santa Emilia/Campo Lourdes	NA	NA	2009-05-05 16:35:00	2009-06-17 09:29:00	1024.9	2009-08-06 23:44:00	2009-08-06	23:44:00	23	345.00	6.02	1	1	Tayassuidae	Pecari tajacu	Cateto
Pecari.tajacu	acurisantamariaj4	Attalea phalerata	Fazenda Santa Emilia/Campo Lourdes	NA	NA	2009-05-05 16:35:00	2009-06-17 09:29:00	1024.9	2009-09-06 09:16:00	2009-09-06	09:16:00	9	135.00	2.36	1	1	Tayassuidae	Pecari tajacu	Cateto
Pecari.tajacu	Byrsonima orbygniana01/02/2010 09:03	Byrsonima orbygniana	NA	NA	NA	2010-02-01 09:03:00	2010-02-08 11:47:00	1707333333	00/01/1900 21:06:00	00/01/1900	21:06:00	21	315.00	5.50	1	2	Tayassuidae	Pecari tajacu	Cateto
Pecari.tajacu	Byrsonima orbygniana01/02/2010 09:03	Byrsonima orbygniana	NA	NA	NA	2010-02-01 09:03:00	2010-02-08 11:47:00	1707333333	00/01/1900 21:07:00	00/01/1900	21:07:00	21	315.00	5.50	1	1	Tayassuidae	Pecari tajacu	Cateto
Pecari.tajacu	Byrsonima orbygniana01/02/2010 09:03	Byrsonima orbygniana	NA	NA	NA	2010-02-01 09:03:00	2010-02-08 11:47:00	1707333333	00/01/1900 20:55:00	00/01/1900	20:55:00	20	300.00	5.24	1	1	Tayassuidae	Pecari tajacu	Cateto
Pecari.tajacu	Byrsonima orbygniana07/02/2005 02:00	Byrsonima orbygniana	NA	NA	NA	2005-02-07 02:00:00	2005-02-26 02:45:00	456.75	00/01/1900 07:50:00	00/01/1900	07:50:00	7	105.00	1.83	1	1	Tayassuidae	Pecari tajacu	Cateto
Pecari.tajacu	Byrsonima orbygniana07/02/2005 02:00	Byrsonima orbygniana	NA	NA	NA	2005-02-07 02:00:00	2005-02-26 02:45:00	456.75	00/01/1900 07:42:00	00/01/1900	07:42:00	7	105.00	1.83	1	1	Tayassuidae	Pecari tajacu	Cateto
Pecari.tajacu	Byrsonima orbygniana07/02/2005 02:00	Byrsonima orbygniana	NA	NA	NA	2005-02-07 02:00:00	2005-02-26 02:45:00	456.75	00/01/1900 07:49:00	00/01/1900	07:49:00	7	105.00	1.83	1	3	Tayassuidae	Pecari tajacu	Cateto
Pecari.tajacu	Byrsonima orbygniana07/02/2005 02:00	Byrsonima orbygniana	NA	NA	NA	2005-02-07 02:00:00	2005-02-26 02:45:00	456.75	00/01/1900 19:11:00	00/01/1900	19:11:00	19	285.00	4.97	1	1	Tayassuidae	Pecari tajacu	Cateto
Pecari.tajacu	Byrsonima orbygniana07/02/2005 02:00	Byrsonima orbygniana	NA	NA	NA	2005-02-07 02:00:00	2005-02-26 02:45:00	456.75	00/01/1900 21:57:00	00/01/1900	21:57:00	21	315.00	5.50	1	1	Tayassuidae	Pecari tajacu	Cateto
Pecari.tajacu	Byrsonima orbygniana07/02/2005 02:00	Byrsonima orbygniana	NA	NA	NA	2005-02-07 02:00:00	2005-02-26 02:45:00	456.75	00/01/1900 22:05:00	00/01/1900	22:05:00	22	330.00	5.76	1	1	Tayassuidae	Pecari tajacu	Cateto
Pecari.tajacu	Byrsonima orbygniana07/02/2005 02:00	Byrsonima orbygniana	NA	NA	NA	2005-02-07 02:00:00	2005-02-26 02:45:00	456.75	00/01/1900 22:06:00	00/01/1900	22:06:00	22	330.00	5.76	1	2	Tayassuidae	Pecari tajacu	Cateto
Pecari.tajacu	Byrsonima orbygniana07/02/2005 02:00	Byrsonima orbygniana	NA	NA	NA	2005-02-07 02:00:00	2005-02-26 02:45:00	456.75	00/01/1900 22:19:00	00/01/1900	22:19:00	22	330.00	5.76	1	1	Tayassuidae	Pecari tajacu	Cateto
Pecari.tajacu	Byrsonima orbygniana07/02/2005 02:00	Byrsonima orbygniana	NA	NA	NA	2005-02-07 02:00:00	2005-02-26 02:45:00	456.75	00/01/1900 22:42:00	00/01/1900	22:42:00	22	330.00	5.76	1	1	Tayassuidae	Pecari tajacu	Cateto
Pecari.tajacu	Byrsonima orbygniana19/01/2004 21:13	Byrsonima orbygniana	NA	NA	NA	2004-01-19 21:13:00	2004-01-23 07:03:00	8183333333	00/01/1900 07:41:00	00/01/1900	07:41:00	7	105.00	1.83	1	1	Tayassuidae	Pecari tajacu	Cateto
Pecari.tajacu	Caryocar	Caryocar brasiliense	NA	NA	NA	2004-02-01 10:35:00	2004-02-06 22:24:00	1318166667	00/01/1900 15:45:00	00/01/1900	15:45:00	15	225.00	3.93	1	1	Tayassuidae	Pecari tajacu	Cateto
Pecari.tajacu	Caryocar	Caryocar brasiliense	NA	NA	NA	2004-02-01 10:35:00	2004-02-06 22:24:00	1318166667	00/01/1900 15:51:00	00/01/1900	15:51:00	15	225.00	3.93	1	1	Tayassuidae	Pecari tajacu	Cateto
Pecari.tajacu	Caryocar	Caryocar brasiliense	NA	NA	NA	2004-02-01 10:35:00	2004-02-06 22:24:00	1318166667	00/01/1900 21:30:00	00/01/1900	21:30:00	21	315.00	5.50	1	4	Tayassuidae	Pecari tajacu	Cateto
Pecari.tajacu	Caryocar	Caryocar brasiliense	NA	NA	NA	2004-02-01 10:35:00	2004-02-06 22:24:00	1318166667	00/01/1900 14:36:00	00/01/1900	14:36:00	14	210.00	3.67	1	1	Tayassuidae	Pecari tajacu	Cateto
Pecari.tajacu	Caryocar	Caryocar brasiliense	NA	NA	NA	2004-02-01 10:35:00	2004-02-06 22:24:00	1318166667	00/01/1900 14:44:00	00/01/1900	14:44:00	14	210.00	3.67	1	1	Tayassuidae	Pecari tajacu	Cateto
Pecari.tajacu	Caryocar0204a	Caryocar brasiliense	NA	NA	NA	2004-02-01 11:45:00	2004-02-18 00:59:00	3972333333	00/01/1900 17:52:00	00/01/1900	17:52:00	17	255.00	4.45	1	1	Tayassuidae	Pecari tajacu	Cateto
Pecari.tajacu	Caryocar0204a	Caryocar brasiliense	NA	NA	NA	2004-02-01 11:45:00	2004-02-18 00:59:00	3972333333	00/01/1900 17:14:00	00/01/1900	17:14:00	17	255.00	4.45	1	1	Tayassuidae	Pecari tajacu	Cateto
Pecari.tajacu	Caryocar0204a	Caryocar brasiliense	NA	NA	NA	2004-02-01 11:45:00	2004-02-18 00:59:00	3972333333	00/01/1900 17:33:00	00/01/1900	17:33:00	17	255.00	4.45	1	1	Tayassuidae	Pecari tajacu	Cateto
Pecari.tajacu	Caryocar0204a	Caryocar brasiliense	NA	NA	NA	2004-02-01 11:45:00	2004-02-18 00:59:00	3972333333	00/01/1900 12:37:00	00/01/1900	12:37:00	12	180.00	3.14	1	2	Tayassuidae	Pecari tajacu	Cateto
Pecari.tajacu	Caryocar0204a	Caryocar brasiliense	NA	NA	NA	2004-02-01 11:45:00	2004-02-18 00:59:00	3972333333	00/01/1900 16:36:00	00/01/1900	16:36:00	16	240.00	4.19	1	1	Tayassuidae	Pecari tajacu	Cateto
Pecari.tajacu	Caryocar0204a	Caryocar brasiliense	NA	NA	NA	2004-02-01 11:45:00	2004-02-18 00:59:00	3972333333	00/01/1900 14:23:00	00/01/1900	14:23:00	14	210.00	3.67	1	1	Tayassuidae	Pecari tajacu	Cateto
Pecari.tajacu	Enterolobium	Enterolobium contortisiliquum	NA	NA	NA	2003-09-30 21:22:00	2003-10-07 19:49:00	166.45	00/01/1900 21:22:00	00/01/1900	21:22:00	21	315.00	5.50	1	1	Tayassuidae	Pecari tajacu	Cateto
Pecari.tajacu	Enterolobium	Enterolobium contortisiliquum	NA	NA	NA	2003-09-30 21:22:00	2003-10-07 19:49:00	166.45	00/01/1900 21:22:00	00/01/1900	21:22:00	21	315.00	5.50	1	1	Tayassuidae	Pecari tajacu	Cateto
Pecari.tajacu	Enterolobium	Enterolobium contortisiliquum	NA	NA	NA	2003-09-30 21:22:00	2003-10-07 19:49:00	166.45	00/01/1900 23:09:00	00/01/1900	23:09:00	23	345.00	6.02	1	1	Tayassuidae	Pecari tajacu	Cateto
Pecari.tajacu	Enterolobium	Enterolobium contortisiliquum	NA	NA	NA	2003-09-30 21:22:00	2003-10-07 19:49:00	166.45	00/01/1900 23:09:00	00/01/1900	23:09:00	23	345.00	6.02	1	1	Tayassuidae	Pecari tajacu	Cateto
Pecari.tajacu	Enterolobium contortisiliquum	Enterolobium contortisiliquum	NA	NA	NA	2010-08-12 18:23:00	2010-09-11 10:23:00	712	00/01/1900 21:30:58	00/01/1900	21:30:58	21	315.00	5.50	1	3	Tayassuidae	Pecari tajacu	Cateto
Pecari.tajacu	Enterolobium contortisiliquum	Enterolobium contortisiliquum	NA	NA	NA	2010-08-12 18:23:00	2010-09-11 10:23:00	712	00/01/1900 21:56:48	00/01/1900	21:56:48	21	315.00	5.50	1	3	Tayassuidae	Pecari tajacu	Cateto
Pecari.tajacu	Enterolobium contortisiliquum	Enterolobium contortisiliquum	NA	NA	NA	2010-08-12 18:23:00	2010-09-11 10:23:00	712	00/01/1900 18:47:07	00/01/1900	18:47:07	18	270.00	4.71	1	3	Tayassuidae	Pecari tajacu	Cateto
Pecari.tajacu	Enterolobium contortisiliquum	Enterolobium contortisiliquum	NA	NA	NA	2010-08-12 18:23:00	2010-09-11 10:23:00	712	00/01/1900 22:49:06	00/01/1900	22:49:06	22	330.00	5.76	1	1	Tayassuidae	Pecari tajacu	Cateto
Pecari.tajacu	Eugenia1110.1310.3009	Eugenia desynterica	NA	NA	NA	2003-10-11 22:26:00	2003-10-12 21:56:00	23.5	00/01/1900 22:26:00	00/01/1900	22:26:00	22	330.00	5.76	1	1	Tayassuidae	Pecari tajacu	Cateto
Pecari.tajacu	Eugenia1110.1310.3009	Eugenia desynterica	NA	NA	NA	2003-10-13 21:08:00	2003-10-15 08:20:00	35.2	00/01/1900 21:28:00	00/01/1900	21:28:00	21	315.00	5.50	1	1	Tayassuidae	Pecari tajacu	Cateto
Pecari.tajacu	Eugenia1110.1310.3009	Eugenia desynterica	NA	NA	NA	2003-10-11 22:26:00	2003-10-12 21:56:00	23.5	00/01/1900 22:24:00	00/01/1900	22:24:00	22	330.00	5.76	1	1	Tayassuidae	Pecari tajacu	Cateto
Pecari.tajacu	Eugenia1110.1310.3009	Eugenia desynterica	NA	NA	NA	2003-10-11 22:26:00	2003-10-12 21:56:00	23.5	00/01/1900 01:19:00	00/01/1900	01:19:00	1	15.00	0.26	1	1	Tayassuidae	Pecari tajacu	Cateto
Pecari.tajacu	Eugenia1110.1310.3009	Eugenia desynterica	NA	NA	NA	2003-10-11 22:26:00	2003-10-12 21:56:00	23.5	00/01/1900 01:20:00	00/01/1900	01:20:00	1	15.00	0.26	1	1	Tayassuidae	Pecari tajacu	Cateto
Pecari.tajacu	Eugenia1110.1310.3009	Eugenia desynterica	NA	NA	NA	2003-09-21 21:00:00	2003-10-01 07:40:00	2266666667	00/01/1900 21:00:00	00/01/1900	21:00:00	21	315.00	5.50	1	1	Tayassuidae	Pecari tajacu	Cateto
Pecari.tajacu	Eugenia1110.1310.3009	Eugenia desynterica	NA	NA	NA	2003-09-21 21:00:00	2003-10-01 07:40:00	2266666667	00/01/1900 06:20:00	00/01/1900	06:20:00	6	90.00	1.57	1	1	Tayassuidae	Pecari tajacu	Cateto
Pecari.tajacu	Eugenia1110.1310.3009	Eugenia desynterica	NA	NA	NA	2003-09-21 21:00:00	2003-10-01 07:40:00	2266666667	00/01/1900 06:14:00	00/01/1900	06:14:00	6	90.00	1.57	1	1	Tayassuidae	Pecari tajacu	Cateto
Pecari.tajacu	Eugenia1110.1310.3009	Eugenia desynterica	NA	NA	NA	2003-09-21 21:00:00	2003-10-01 07:40:00	2266666667	00/01/1900 06:17:00	00/01/1900	06:17:00	6	90.00	1.57	1	1	Tayassuidae	Pecari tajacu	Cateto
Pecari.tajacu	Ficus gomelleira	Ficus gomelleira	NA	NA	NA	2005-12-19 08:13:00	2006-01-16 22:58:00	686.75	00/01/1900 17:57:00	00/01/1900	17:57:00	17	255.00	4.45	1	1	Tayassuidae	Pecari tajacu	Cateto
Pecari.tajacu	Ficus gomelleira	Ficus gomelleira	NA	NA	NA	2005-12-19 08:13:00	2006-01-16 22:58:00	686.75	00/01/1900 18:03:00	00/01/1900	18:03:00	18	270.00	4.71	1	1	Tayassuidae	Pecari tajacu	Cateto
Pecari.tajacu	Ficus gomelleira	Ficus gomelleira	NA	NA	NA	2005-12-19 08:13:00	2006-01-16 22:58:00	686.75	00/01/1900 09:47:00	00/01/1900	09:47:00	9	135.00	2.36	1	1	Tayassuidae	Pecari tajacu	Cateto
Pecari.tajacu	Ficus gomelleira	Ficus gomelleira	NA	NA	NA	2005-12-19 08:13:00	2006-01-16 22:58:00	686.75	00/01/1900 08:47:00	00/01/1900	08:47:00	8	120.00	2.09	1	1	Tayassuidae	Pecari tajacu	Cateto
Pecari.tajacu	Ficus gomelleira	Ficus gomelleira	NA	NA	NA	2005-12-19 08:13:00	2006-01-16 22:58:00	686.75	00/01/1900 05:25:00	00/01/1900	05:25:00	5	75.00	1.31	1	1	Tayassuidae	Pecari tajacu	Cateto
Pecari.tajacu	Ficus gomelleira	Ficus gomelleira	NA	NA	NA	2005-12-19 08:13:00	2006-01-16 22:58:00	686.75	00/01/1900 06:22:00	00/01/1900	06:22:00	6	90.00	1.57	1	1	Tayassuidae	Pecari tajacu	Cateto
Pecari.tajacu	Ficus gomelleira	Ficus gomelleira	NA	NA	NA	2005-12-19 08:13:00	2006-01-16 22:58:00	686.75	00/01/1900 17:44:00	00/01/1900	17:44:00	17	255.00	4.45	1	1	Tayassuidae	Pecari tajacu	Cateto
Pecari.tajacu	Ficus gomelleira	Ficus gomelleira	NA	NA	NA	2005-12-19 08:13:00	2006-01-16 22:58:00	686.75	00/01/1900 19:27:00	00/01/1900	19:27:00	19	285.00	4.97	1	1	Tayassuidae	Pecari tajacu	Cateto
Pecari.tajacu	Ficus gomelleira	Ficus gomelleira	NA	NA	NA	2005-12-19 08:13:00	2006-01-16 22:58:00	686.75	00/01/1900 10:10:00	00/01/1900	10:10:00	10	150.00	2.62	1	1	Tayassuidae	Pecari tajacu	Cateto
Pecari.tajacu	Ficus gomelleira	Ficus gomelleira	NA	NA	NA	2005-12-19 08:13:00	2006-01-16 22:58:00	686.75	00/01/1900 09:51:00	00/01/1900	09:51:00	9	135.00	2.36	1	2	Tayassuidae	Pecari tajacu	Cateto
Pecari.tajacu	Ficus gomelleira	Ficus gomelleira	NA	NA	NA	2005-12-19 08:13:00	2006-01-16 22:58:00	686.75	00/01/1900 08:17:00	00/01/1900	08:17:00	8	120.00	2.09	1	1	Tayassuidae	Pecari tajacu	Cateto
Pecari.tajacu	Ficus gomelleira	Ficus gomelleira	NA	NA	NA	2005-12-19 08:13:00	2006-01-16 22:58:00	686.75	00/01/1900 06:30:00	00/01/1900	06:30:00	6	90.00	1.57	1	1	Tayassuidae	Pecari tajacu	Cateto
Pecari.tajacu	Chico Magro Morcego trail	Guazuma ulmifolia	Fazenda Santa Emilia/Campo Lourdes	NA	NA	2009-05-03 11:44:00	2009-07-04 01:13:00	1477483333	6/24/2009 10:28	6/24/2009 0:00	10:28:00	10	150.00	2.62	1	1	Tayassuidae	Pecari tajacu	Cateto
Pecari.tajacu	Guazuma 0608	Guazuma ulmifolia	NA	NA	NA	2003-08-06 07:48:00	2003-08-08 08:44:00	4893333333	00/01/1900 20:29:00	00/01/1900	20:29:00	20	300.00	5.24	1	1	Tayassuidae	Pecari tajacu	Cateto
Pecari.tajacu	Guazuma 0608	Guazuma ulmifolia	NA	NA	NA	2003-08-06 07:48:00	2003-08-08 08:44:00	4893333333	00/01/1900 20:40:00	00/01/1900	20:40:00	20	300.00	5.24	1	1	Tayassuidae	Pecari tajacu	Cateto
Pecari.tajacu	Guazuma 0803.1708.2307	Guazuma ulmifolia	NA	NA	NA	2003-07-23 05:34:00	2003-07-29 05:41:00	1441166667	00/01/1900 05:34:00	00/01/1900	05:34:00	5	75.00	1.31	1	1	Tayassuidae	Pecari tajacu	Cateto
Pecari.tajacu	Guazuma 0803.1708.2307	Guazuma ulmifolia	NA	NA	NA	2003-07-23 05:34:00	2003-07-29 05:41:00	1441166667	00/01/1900 05:12:00	00/01/1900	05:12:00	5	75.00	1.31	1	1	Tayassuidae	Pecari tajacu	Cateto
Pecari.tajacu	Guazuma1708	Guazuma ulmifolia	NA	NA	NA	2003-08-17 15:16:00	2003-08-22 01:15:00	1059833333	00/01/1900 19:45:00	00/01/1900	19:45:00	19	285.00	4.97	1	3	Tayassuidae	Pecari tajacu	Cateto
Pecari.tajacu	Guazuma1708	Guazuma ulmifolia	NA	NA	NA	2003-08-17 15:16:00	2003-08-22 01:15:00	1059833333	00/01/1900 19:55:00	00/01/1900	19:55:00	19	285.00	4.97	1	1	Tayassuidae	Pecari tajacu	Cateto
Pecari.tajacu	Han. Speciosa1804a	Hancornia speciosa	NA	NA	NA	2010-05-08 15:23:00	2010-05-28 12:07:00	4767333333	00/01/1900 15:50:00	00/01/1900	15:50:00	15	225.00	3.93	1	1	Tayassuidae	Pecari tajacu	Cateto
Pecari.tajacu	Hancornia speciosa setembro	Hancornia speciosa	NA	NA	NA	2010-08-10 10:39:00	2010-09-11 09:36:00	766.95	00/01/1900 08:00:46	00/01/1900	08:00:46	8	120.00	2.09	1	1	Tayassuidae	Pecari tajacu	Cateto
Pecari.tajacu	Hancornia speciosa setembro	Hancornia speciosa	NA	NA	NA	2010-08-10 10:39:00	2010-09-11 09:36:00	766.95	00/01/1900 08:01:23	00/01/1900	08:01:23	8	120.00	2.09	1	1	Tayassuidae	Pecari tajacu	Cateto
Pecari.tajacu	Hancornia speciosa setembro	Hancornia speciosa	NA	NA	NA	2010-08-10 10:39:00	2010-09-11 09:36:00	766.95	00/01/1900 08:02:13	00/01/1900	08:02:13	8	120.00	2.09	1	1	Tayassuidae	Pecari tajacu	Cateto
Pecari.tajacu	Hancornia speciosa setembro	Hancornia speciosa	NA	NA	NA	2010-08-10 10:39:00	2010-09-11 09:36:00	766.95	00/01/1900 15:54:07	00/01/1900	15:54:07	15	225.00	3.93	1	1	Tayassuidae	Pecari tajacu	Cateto
Pecari.tajacu	Hancornia speciosa setembro	Hancornia speciosa	NA	NA	NA	2010-08-10 10:39:00	2010-09-11 09:36:00	766.95	00/01/1900 14:58:55	00/01/1900	14:58:55	14	210.00	3.67	1	1	Tayassuidae	Pecari tajacu	Cateto
Pecari.tajacu	Hancornia speciosa setembro	Hancornia speciosa	NA	NA	NA	2010-08-10 10:39:00	2010-09-11 09:36:00	766.95	00/01/1900 14:59:00	00/01/1900	14:59:00	14	210.00	3.67	1	1	Tayassuidae	Pecari tajacu	Cateto
Pecari.tajacu	Hancornia speciosa setembro	Hancornia speciosa	NA	NA	NA	2010-08-10 10:39:00	2010-09-11 09:36:00	766.95	00/01/1900 06:32:52	00/01/1900	06:32:52	6	90.00	1.57	1	1	Tayassuidae	Pecari tajacu	Cateto
Pecari.tajacu	Hancornia speciosa setembro	Hancornia speciosa	NA	NA	NA	2010-08-10 10:39:00	2010-09-11 09:36:00	766.95	00/01/1900 07:11:45	00/01/1900	07:11:45	7	105.00	1.83	1	1	Tayassuidae	Pecari tajacu	Cateto
Pecari.tajacu	Hancornia speciosa1804a	Hancornia speciosa	NA	NA	NA	2010-04-18 11:07:00	2010-05-01 02:52:00	303.75	00/01/1900 21:08:12	00/01/1900	21:08:12	21	315.00	5.50	1	1	Tayassuidae	Pecari tajacu	Cateto
Pecari.tajacu	Hancornia speciosa 08/10/2008 15:59	Hancornia speciosa	NA	NA	NA	2008-10-08 15:59:00	2008-11-25 05:54:00	1141916667	00/01/1900 21:50:00	00/01/1900	21:50:00	21	315.00	5.50	1	1	Tayassuidae	Pecari tajacu	Cateto
Pecari.tajacu	Hancornia speciosa 08/10/2008 15:59	Hancornia speciosa	NA	NA	NA	2008-10-08 15:59:00	2008-11-25 05:54:00	1141916667	00/01/1900 06:11:00	00/01/1900	06:11:00	6	90.00	1.57	1	1	Tayassuidae	Pecari tajacu	Cateto
Pecari.tajacu	Hancornia speciosa 08/10/2008 15:59	Hancornia speciosa	NA	NA	NA	2008-10-08 15:59:00	2008-11-25 05:54:00	1141916667	00/01/1900 05:25:00	00/01/1900	05:25:00	5	75.00	1.31	1	3	Tayassuidae	Pecari tajacu	Cateto
Pecari.tajacu	Hancornia speciosa 08/10/2008 15:59	Hancornia speciosa	NA	NA	NA	2008-10-08 15:59:00	2008-11-25 05:54:00	1141916667	00/01/1900 21:09:00	00/01/1900	21:09:00	21	315.00	5.50	1	1	Tayassuidae	Pecari tajacu	Cateto
Pecari.tajacu	Hancornia speciosa 08/10/2008 15:59	Hancornia speciosa	NA	NA	NA	2008-10-08 15:59:00	2008-11-25 05:54:00	1141916667	00/01/1900 21:12:00	00/01/1900	21:12:00	21	315.00	5.50	1	2	Tayassuidae	Pecari tajacu	Cateto
Pecari.tajacu	Hancornia speciosa 08/10/2008 15:59	Hancornia speciosa	NA	NA	NA	2008-10-08 15:59:00	2008-11-25 05:54:00	1141916667	00/01/1900 00:24:00	00/01/1900	00:24:00	0	0.00	0.00	1	1	Tayassuidae	Pecari tajacu	Cateto
Pecari.tajacu	Hancornia speciosa 08/10/2008 15:59	Hancornia speciosa	NA	NA	NA	2008-10-08 15:59:00	2008-11-25 05:54:00	1141916667	00/01/1900 02:40:00	00/01/1900	02:40:00	2	30.00	0.52	1	1	Tayassuidae	Pecari tajacu	Cateto
Pecari.tajacu	Hancornia speciosa 08/10/2008 15:59	Hancornia speciosa	NA	NA	NA	2008-10-08 15:59:00	2008-11-25 05:54:00	1141916667	00/01/1900 02:43:00	00/01/1900	02:43:00	2	30.00	0.52	1	2	Tayassuidae	Pecari tajacu	Cateto
Pecari.tajacu	Hancornia speciosa 08/10/2008 15:59	Hancornia speciosa	NA	NA	NA	2008-10-08 15:59:00	2008-11-25 05:54:00	1141916667	00/01/1900 03:08:00	00/01/1900	03:08:00	3	45.00	0.79	1	1	Tayassuidae	Pecari tajacu	Cateto
Pecari.tajacu	Hancornia speciosa 08/10/2008 15:59	Hancornia speciosa	NA	NA	NA	2008-10-08 15:59:00	2008-11-25 05:54:00	1141916667	00/01/1900 15:25:00	00/01/1900	15:25:00	15	225.00	3.93	1	1	Tayassuidae	Pecari tajacu	Cateto
Pecari.tajacu	Hymeneae 3006	Hymeneae coubaril	NA	NA	NA	2003-06-29 18:13:00	2003-07-03 06:19:00	84.1	00/01/1900 22:08:00	00/01/1900	22:08:00	22	330.00	5.76	1	1	Tayassuidae	Pecari tajacu	Cateto
Pecari.tajacu	Hymeneae 3006	Hymeneae coubaril	NA	NA	NA	2003-06-29 18:13:00	2003-07-03 06:19:00	84.1	00/01/1900 23:00:00	00/01/1900	23:00:00	23	345.00	6.02	1	2	Tayassuidae	Pecari tajacu	Cateto
Pecari.tajacu	Hymeneae 3006	Hymeneae coubaril	NA	NA	NA	2003-06-29 18:13:00	2003-07-03 06:19:00	84.1	00/01/1900 06:19:00	00/01/1900	06:19:00	6	90.00	1.57	1	2	Tayassuidae	Pecari tajacu	Cateto
Pecari.tajacu	Melicoccus 1912	Melicoccus lepidopetalus	NA	NA	NA	2003-12-09 19:30:00	2003-12-18 06:50:00	2033333333	00/01/1900 19:23:00	00/01/1900	19:23:00	19	285.00	4.97	1	1	Tayassuidae	Pecari tajacu	Cateto
Pecari.tajacu	Melicoccus 1912	Melicoccus lepidopetalus	NA	NA	NA	2003-12-09 19:30:00	2003-12-18 06:50:00	2033333333	00/01/1900 18:02:00	00/01/1900	18:02:00	18	270.00	4.71	1	1	Tayassuidae	Pecari tajacu	Cateto
Pecari.tajacu	Melicoccus 1912	Melicoccus lepidopetalus	NA	NA	NA	2003-12-09 19:30:00	2003-12-18 06:50:00	2033333333	00/01/1900 07:11:00	00/01/1900	07:11:00	7	105.00	1.83	1	3	Tayassuidae	Pecari tajacu	Cateto
Pecari.tajacu	Melicoccus 1912	Melicoccus lepidopetalus	NA	NA	NA	2003-12-09 19:30:00	2003-12-18 06:50:00	2033333333	00/01/1900 16:37:00	00/01/1900	16:37:00	16	240.00	4.19	1	2	Tayassuidae	Pecari tajacu	Cateto
Pecari.tajacu	Melicoccus 1912	Melicoccus lepidopetalus	NA	NA	NA	2003-12-09 19:30:00	2003-12-18 06:50:00	2033333333	00/01/1900 17:49:00	00/01/1900	17:49:00	17	255.00	4.45	1	1	Tayassuidae	Pecari tajacu	Cateto
Pecari.tajacu	Melicoccus 1912	Melicoccus lepidopetalus	NA	NA	NA	2003-12-09 19:30:00	2003-12-18 06:50:00	2033333333	00/01/1900 04:01:00	00/01/1900	04:01:00	4	60.00	1.05	1	1	Tayassuidae	Pecari tajacu	Cateto
Pecari.tajacu	Melicoccus 1912	Melicoccus lepidopetalus	NA	NA	NA	2003-12-09 19:30:00	2003-12-18 06:50:00	2033333333	00/01/1900 04:29:00	00/01/1900	04:29:00	4	60.00	1.05	1	1	Tayassuidae	Pecari tajacu	Cateto
Pecari.tajacu	Melicoccus 1912	Melicoccus lepidopetalus	NA	NA	NA	2003-12-09 19:30:00	2003-12-18 06:50:00	2033333333	00/01/1900 04:49:00	00/01/1900	04:49:00	4	60.00	1.05	1	1	Tayassuidae	Pecari tajacu	Cateto
Pecari.tajacu	Melicoccus 1912	Melicoccus lepidopetalus	NA	NA	NA	2003-12-09 19:30:00	2003-12-18 06:50:00	2033333333	00/01/1900 05:37:00	00/01/1900	05:37:00	5	75.00	1.31	1	1	Tayassuidae	Pecari tajacu	Cateto
Pecari.tajacu	Melicoccus 1912	Melicoccus lepidopetalus	NA	NA	NA	2003-12-09 19:30:00	2003-12-18 06:50:00	2033333333	00/01/1900 06:42:00	00/01/1900	06:42:00	6	90.00	1.57	1	1	Tayassuidae	Pecari tajacu	Cateto
Pecari.tajacu	Mouriri eliptica junho 100rcn	Mouriri eliptica	NA	NA	NA	2010-06-21 10:52:00	2010-07-10 11:55:00	457.05	00/01/1900 21:17:20	00/01/1900	21:17:20	21	315.00	5.50	1	1	Tayassuidae	Pecari tajacu	Cateto
Pecari.tajacu	Mouriri elliptica set102rcn	Mouriri eliptica	NA	NA	NA	2010-08-15 18:35:00	2010-09-11 09:59:00	639.4	00/01/1900 07:42:49	00/01/1900	07:42:49	7	105.00	1.83	1	1	Tayassuidae	Pecari tajacu	Cateto
Pecari.tajacu	Mouriri elliptica set102rcn	Mouriri eliptica	NA	NA	NA	2010-08-15 18:35:00	2010-09-11 09:59:00	639.4	00/01/1900 22:20:21	00/01/1900	22:20:21	22	330.00	5.76	1	1	Tayassuidae	Pecari tajacu	Cateto
Pecari.tajacu	Mouriri elliptica set102rcn	Mouriri eliptica	NA	NA	NA	2010-08-15 18:35:00	2010-09-11 09:59:00	639.4	00/01/1900 06:52:52	00/01/1900	06:52:52	6	90.00	1.57	1	1	Tayassuidae	Pecari tajacu	Cateto
Pecari.tajacu	Pouteria gardneri	Pouteria gardneri	NA	NA	NA	2003-12-04 03:36:00	2003-12-11 04:00:00	168.4	00/01/1900 11:22:00	00/01/1900	11:22:00	11	165.00	2.88	1	1	Tayassuidae	Pecari tajacu	Cateto
Pecari.tajacu	Pouteria ramiflora	Pouteria ramiflora	NA	NA	NA	2003-12-22 17:23:00	2003-12-24 20:41:00	51.3	00/01/1900 06:47:00	00/01/1900	06:47:00	6	90.00	1.57	1	1	Tayassuidae	Pecari tajacu	Cateto
Pecari.tajacu	Pouteria ramiflora	Pouteria ramiflora	NA	NA	NA	2003-12-22 17:23:00	2003-12-24 20:41:00	51.3	00/01/1900 11:53:00	00/01/1900	11:53:00	11	165.00	2.88	1	1	Tayassuidae	Pecari tajacu	Cateto
Pecari.tajacu	Pouteria ramiflora	Pouteria ramiflora	NA	NA	NA	2003-12-22 17:23:00	2003-12-24 20:41:00	51.3	00/01/1900 16:00:00	00/01/1900	16:00:00	16	240.00	4.19	1	1	Tayassuidae	Pecari tajacu	Cateto
Pecari.tajacu	Protium	Protium heptaphyllum	NA	NA	NA	2003-12-08 08:33:00	2003-12-10 01:45:00	41.2	00/01/1900 08:33:00	00/01/1900	08:33:00	8	120.00	2.09	1	1	Tayassuidae	Pecari tajacu	Cateto
Pecari.tajacu	Protium	Protium heptaphyllum	NA	NA	NA	2003-12-08 08:33:00	2003-12-10 01:45:00	41.2	00/01/1900 22:59:00	00/01/1900	22:59:00	22	330.00	5.76	1	1	Tayassuidae	Pecari tajacu	Cateto
Pecari.tajacu	Protium	Protium heptaphyllum	NA	NA	NA	2003-12-08 08:33:00	2003-12-10 01:45:00	41.2	00/01/1900 22:23:00	00/01/1900	22:23:00	22	330.00	5.76	1	1	Tayassuidae	Pecari tajacu	Cateto
Pecari.tajacu	Protium0512a	Protium heptaphyllum	NA	NA	NA	2005-12-05 22:31:00	2005-12-25 16:55:00	474.4	00/01/1900 18:06:00	00/01/1900	18:06:00	18	270.00	4.71	1	1	Tayassuidae	Pecari tajacu	Cateto
Pecari.tajacu	Protium0512a	Protium heptaphyllum	NA	NA	NA	2005-12-05 22:31:00	2005-12-25 16:55:00	474.4	00/01/1900 16:55:00	00/01/1900	16:55:00	16	240.00	4.19	1	1	Tayassuidae	Pecari tajacu	Cateto
Pecari.tajacu	Rheedia brasiliensis 11.02a	Rheedia brasiliensis	NA	NA	NA	2010-02-11 15:49:00	2010-02-17 12:06:00	1402833333	00/01/1900 13:11:04	00/01/1900	13:11:04	13	195.00	3.40	1	2	Tayassuidae	Pecari tajacu	Cateto
Porco.Monteiro	10Nov07_amesclalow	Attalea phalerata	cordilheira	648249	7838320	2003-11-21 13:28:00	2004-01-13 14:19:00	1272.85	11/23/2003 5:37	11/23/2003 0:00	05:37:00	5	75.00	1.31	1	3	Suidae	Sus scrofa	Porco.Monteiro
Porco.Monteiro	10Nov07_amesclalow	Attalea phalerata	cordilheira	648249	7838320	2003-11-21 13:28:00	2004-01-13 14:19:00	1272.85	11/23/2003 5:37	11/23/2003 0:00	05:37:00	5	75.00	1.31	1	3	Suidae	Sus scrofa	Porco.Monteiro
Porco.Monteiro	10Nov07_amesclalow	Attalea phalerata	cordilheira	648249	7838320	2003-11-21 13:28:00	2004-01-13 14:19:00	1272.85	12/16/2003 16:24	12/16/2003 0:00	16:24:00	16	240.00	4.19	1	1	Suidae	Sus scrofa	Porco.Monteiro
Porco.Monteiro	10Nov07_amesclalow	Attalea phalerata	cordilheira	648249	7838320	2003-11-21 13:28:00	2004-01-13 14:19:00	1272.85	12/16/2003 16:24	12/16/2003 0:00	16:24:00	16	240.00	4.19	1	1	Suidae	Sus scrofa	Porco.Monteiro
Porco.Monteiro	10Nov07_amesclalow	Attalea phalerata	cordilheira	648249	7838320	2003-11-21 13:28:00	2004-01-13 14:19:00	1272.85	12/21/2003 12:18	12/21/2003 0:00	12:18:00	12	180.00	3.14	1	1	Suidae	Sus scrofa	Porco.Monteiro
Porco.Monteiro	10Nov07_amesclalow	Attalea phalerata	cordilheira	648249	7838320	2003-11-21 13:28:00	2004-01-13 14:19:00	1272.85	12/21/2003 12:18	12/21/2003 0:00	12:18:00	12	180.00	3.14	1	1	Suidae	Sus scrofa	Porco.Monteiro
Porco.Monteiro	10Nov07_amesclalow	Attalea phalerata	cordilheira	648249	7838320	2003-11-21 13:28:00	2004-01-13 14:19:00	1272.85	12/21/2003 22:01	12/21/2003 0:00	22:01:00	22	330.00	5.76	1	1	Suidae	Sus scrofa	Porco.Monteiro
Porco.Monteiro	10Nov07_amesclalow	Attalea phalerata	cordilheira	648249	7838320	2003-11-21 13:28:00	2004-01-13 14:19:00	1272.85	12/21/2003 22:01	12/21/2003 0:00	22:01:00	22	330.00	5.76	1	1	Suidae	Sus scrofa	Porco.Monteiro
Porco.Monteiro	10Nov07_amesclalow	Attalea phalerata	cordilheira	648249	7838320	2003-11-21 13:28:00	2004-01-13 14:19:00	1272.85	12/23/2003 7:21	12/23/2003 0:00	07:21:00	7	105.00	1.83	1	1	Suidae	Sus scrofa	Porco.Monteiro
Porco.Monteiro	10Nov07_amesclalow	Attalea phalerata	cordilheira	648249	7838320	2003-11-21 13:28:00	2004-01-13 14:19:00	1272.85	12/23/2003 7:21	12/23/2003 0:00	07:21:00	7	105.00	1.83	1	1	Suidae	Sus scrofa	Porco.Monteiro
Porco.Monteiro	10Nov07_amesclalow	Attalea phalerata	cordilheira	648249	7838320	2003-11-21 13:28:00	2004-01-13 14:19:00	1272.85	2004-06-01 23:57:00	2004-06-01	23:57:00	23	345.00	6.02	1	1	Suidae	Sus scrofa	Porco.Monteiro
Porco.Monteiro	10Nov07_amesclalow	Attalea phalerata	cordilheira	648249	7838320	2003-11-21 13:28:00	2004-01-13 14:19:00	1272.85	2004-06-01 23:57:00	2004-06-01	23:57:00	23	345.00	6.02	1	1	Suidae	Sus scrofa	Porco.Monteiro
Porco.Monteiro	bocaset26_07cam	Acrocomia aculeata	cordilheira	SAO PAULINO	SAO PAULINO	2003-09-16 10:48:00	2003-09-25 07:58:00	2131666667	9/16/2003 17:44	9/16/2003 0:00	17:44:00	17	255.00	4.45	1	1	Suidae	Sus scrofa	Porco.Monteiro
Porco.Monteiro	bocaset26_07cam	Acrocomia aculeata	cordilheira	SAO PAULINO	SAO PAULINO	2003-09-16 10:48:00	2003-09-25 07:58:00	2131666667	9/16/2003 19:12	9/16/2003 0:00	19:12:00	19	285.00	4.97	1	1	Suidae	Sus scrofa	Porco.Monteiro
Porco.Monteiro	bocaset26_07cam	Acrocomia aculeata	cordilheira	SAO PAULINO	SAO PAULINO	2003-09-16 10:48:00	2003-09-25 07:58:00	2131666667	9/16/2003 20:39	9/16/2003 0:00	20:39:00	20	300.00	5.24	1	1	Suidae	Sus scrofa	Porco.Monteiro
Porco.Monteiro	bocaset26_07cam	Acrocomia aculeata	cordilheira	SAO PAULINO	SAO PAULINO	2003-09-16 10:48:00	2003-09-25 07:58:00	2131666667	9/16/2003 22:07	9/16/2003 0:00	22:07:00	22	330.00	5.76	1	1	Suidae	Sus scrofa	Porco.Monteiro
Porco.Monteiro	bocaset26_07cam	Acrocomia aculeata	cordilheira	SAO PAULINO	SAO PAULINO	2003-09-16 10:48:00	2003-09-25 07:58:00	2131666667	9/16/2003 22:23	9/16/2003 0:00	22:23:00	22	330.00	5.76	1	1	Suidae	Sus scrofa	Porco.Monteiro
Porco.Monteiro	bocaset26_07cam	Acrocomia aculeata	cordilheira	SAO PAULINO	SAO PAULINO	2003-09-16 10:48:00	2003-09-25 07:58:00	2131666667	9/16/2003 22:32	9/16/2003 0:00	22:32:00	22	330.00	5.76	1	1	Suidae	Sus scrofa	Porco.Monteiro
Porco.Monteiro	bocaset26_07cam	Acrocomia aculeata	cordilheira	SAO PAULINO	SAO PAULINO	2003-09-16 10:48:00	2003-09-25 07:58:00	2131666667	9/17/2003 2:28	9/17/2003 0:00	02:28:00	2	30.00	0.52	1	1	Suidae	Sus scrofa	Porco.Monteiro
Porco.Monteiro	bocaset26_07cam	Acrocomia aculeata	cordilheira	SAO PAULINO	SAO PAULINO	2003-09-16 10:48:00	2003-09-25 07:58:00	2131666667	9/17/2003 4:19	9/17/2003 0:00	04:19:00	4	60.00	1.05	1	1	Suidae	Sus scrofa	Porco.Monteiro
Porco.Monteiro	bocaset26_07cam	Acrocomia aculeata	cordilheira	SAO PAULINO	SAO PAULINO	2003-09-16 10:48:00	2003-09-25 07:58:00	2131666667	9/17/2003 4:21	9/17/2003 0:00	04:21:00	4	60.00	1.05	1	1	Suidae	Sus scrofa	Porco.Monteiro
Porco.Monteiro	bocaset26_07cam	Acrocomia aculeata	cordilheira	SAO PAULINO	SAO PAULINO	2003-09-16 10:48:00	2003-09-25 07:58:00	2131666667	9/17/2003 7:45	9/17/2003 0:00	07:45:00	7	105.00	1.83	1	1	Suidae	Sus scrofa	Porco.Monteiro
Porco.Monteiro	bocaset26_07cam	Acrocomia aculeata	cordilheira	SAO PAULINO	SAO PAULINO	2003-09-16 10:48:00	2003-09-25 07:58:00	2131666667	9/17/2003 17:05	9/17/2003 0:00	17:05:00	17	255.00	4.45	1	1	Suidae	Sus scrofa	Porco.Monteiro
Porco.Monteiro	bocaset26_07cam	Acrocomia aculeata	cordilheira	SAO PAULINO	SAO PAULINO	2003-09-16 10:48:00	2003-09-25 07:58:00	2131666667	9/17/2003 19:48	9/17/2003 0:00	19:48:00	19	285.00	4.97	1	1	Suidae	Sus scrofa	Porco.Monteiro
Porco.Monteiro	bocaset26_07cam	Acrocomia aculeata	cordilheira	SAO PAULINO	SAO PAULINO	2003-09-16 10:48:00	2003-09-25 07:58:00	2131666667	9/17/2003 23:49	9/17/2003 0:00	23:49:00	23	345.00	6.02	1	1	Suidae	Sus scrofa	Porco.Monteiro
Porco.Monteiro	bocaset26_07cam	Acrocomia aculeata	cordilheira	SAO PAULINO	SAO PAULINO	2003-09-16 10:48:00	2003-09-25 07:58:00	2131666667	9/17/2003 23:50	9/17/2003 0:00	23:50:00	23	345.00	6.02	1	1	Suidae	Sus scrofa	Porco.Monteiro
Porco.Monteiro	bocaset26_07cam	Acrocomia aculeata	cordilheira	SAO PAULINO	SAO PAULINO	2003-09-16 10:48:00	2003-09-25 07:58:00	2131666667	9/18/2003 2:52	9/18/2003 0:00	02:52:00	2	30.00	0.52	1	1	Suidae	Sus scrofa	Porco.Monteiro
Porco.Monteiro	bocaset26_07cam	Acrocomia aculeata	cordilheira	SAO PAULINO	SAO PAULINO	2003-09-16 10:48:00	2003-09-25 07:58:00	2131666667	9/18/2003 3:16	9/18/2003 0:00	03:16:00	3	45.00	0.79	1	1	Suidae	Sus scrofa	Porco.Monteiro
Porco.Monteiro	bocaset26_07cam	Acrocomia aculeata	cordilheira	SAO PAULINO	SAO PAULINO	2003-09-16 10:48:00	2003-09-25 07:58:00	2131666667	9/18/2003 9:56	9/18/2003 0:00	09:56:00	9	135.00	2.36	1	1	Suidae	Sus scrofa	Porco.Monteiro
Porco.Monteiro	bocaset26_07cam	Acrocomia aculeata	cordilheira	SAO PAULINO	SAO PAULINO	2003-09-16 10:48:00	2003-09-25 07:58:00	2131666667	9/19/2003 5:44	9/19/2003 0:00	05:44:00	5	75.00	1.31	1	1	Suidae	Sus scrofa	Porco.Monteiro
Porco.Monteiro	bocaset26_07cam	Acrocomia aculeata	cordilheira	SAO PAULINO	SAO PAULINO	2003-09-16 10:48:00	2003-09-25 07:58:00	2131666667	9/19/2003 7:37	9/19/2003 0:00	07:37:00	7	105.00	1.83	1	1	Suidae	Sus scrofa	Porco.Monteiro
Porco.Monteiro	bocaset26_07cam	Acrocomia aculeata	cordilheira	SAO PAULINO	SAO PAULINO	2003-09-16 10:48:00	2003-09-25 07:58:00	2131666667	9/19/2003 9:13	9/19/2003 0:00	09:13:00	9	135.00	2.36	1	1	Suidae	Sus scrofa	Porco.Monteiro
Porco.Monteiro	bocaset26_07cam	Acrocomia aculeata	cordilheira	SAO PAULINO	SAO PAULINO	2003-09-16 10:48:00	2003-09-25 07:58:00	2131666667	9/19/2003 18:33	9/19/2003 0:00	18:33:00	18	270.00	4.71	1	1	Suidae	Sus scrofa	Porco.Monteiro
Porco.Monteiro	bocaset26_07cam	Acrocomia aculeata	cordilheira	SAO PAULINO	SAO PAULINO	2003-09-16 10:48:00	2003-09-25 07:58:00	2131666667	9/19/2003 21:47	9/19/2003 0:00	21:47:00	21	315.00	5.50	1	1	Suidae	Sus scrofa	Porco.Monteiro
Porco.Monteiro	bocaset26_07cam	Acrocomia aculeata	cordilheira	SAO PAULINO	SAO PAULINO	2003-09-16 10:48:00	2003-09-25 07:58:00	2131666667	9/19/2003 22:04	9/19/2003 0:00	22:04:00	22	330.00	5.76	1	1	Suidae	Sus scrofa	Porco.Monteiro
Porco.Monteiro	bocaset26_07cam	Acrocomia aculeata	cordilheira	SAO PAULINO	SAO PAULINO	2003-09-16 10:48:00	2003-09-25 07:58:00	2131666667	9/20/2003 7:57	9/20/2003 0:00	07:57:00	7	105.00	1.83	1	1	Suidae	Sus scrofa	Porco.Monteiro
Porco.Monteiro	bocaset26_07cam	Acrocomia aculeata	cordilheira	SAO PAULINO	SAO PAULINO	2003-09-16 10:48:00	2003-09-25 07:58:00	2131666667	9/20/2003 17:47	9/20/2003 0:00	17:47:00	17	255.00	4.45	1	1	Suidae	Sus scrofa	Porco.Monteiro
Porco.Monteiro	bocaset26_07cam	Acrocomia aculeata	cordilheira	SAO PAULINO	SAO PAULINO	2003-09-16 10:48:00	2003-09-25 07:58:00	2131666667	9/20/2003 20:55	9/20/2003 0:00	20:55:00	20	300.00	5.24	1	1	Suidae	Sus scrofa	Porco.Monteiro
Porco.Monteiro	bocaset26_07cam	Acrocomia aculeata	cordilheira	SAO PAULINO	SAO PAULINO	2003-09-16 10:48:00	2003-09-25 07:58:00	2131666667	9/21/2003 18:01	9/21/2003 0:00	18:01:00	18	270.00	4.71	1	1	Suidae	Sus scrofa	Porco.Monteiro
Porco.Monteiro	bocaset26_07cam	Acrocomia aculeata	cordilheira	SAO PAULINO	SAO PAULINO	2003-09-16 10:48:00	2003-09-25 07:58:00	2131666667	9/21/2003 20:28	9/21/2003 0:00	20:28:00	20	300.00	5.24	1	1	Suidae	Sus scrofa	Porco.Monteiro
Porco.Monteiro	bocaset26_07cam	Acrocomia aculeata	cordilheira	SAO PAULINO	SAO PAULINO	2003-09-16 10:48:00	2003-09-25 07:58:00	2131666667	9/22/2003 1:07	9/22/2003 0:00	01:07:00	1	15.00	0.26	1	1	Suidae	Sus scrofa	Porco.Monteiro
Porco.Monteiro	bocaset26_07cam	Acrocomia aculeata	cordilheira	SAO PAULINO	SAO PAULINO	2003-09-16 10:48:00	2003-09-25 07:58:00	2131666667	9/22/2003 1:08	9/22/2003 0:00	01:08:00	1	15.00	0.26	1	1	Suidae	Sus scrofa	Porco.Monteiro
Porco.Monteiro	bocaset26_07cam	Acrocomia aculeata	cordilheira	SAO PAULINO	SAO PAULINO	2003-09-16 10:48:00	2003-09-25 07:58:00	2131666667	9/22/2003 1:09	9/22/2003 0:00	01:09:00	1	15.00	0.26	1	1	Suidae	Sus scrofa	Porco.Monteiro
Porco.Monteiro	bocaset26_07cam	Acrocomia aculeata	cordilheira	SAO PAULINO	SAO PAULINO	2003-09-16 10:48:00	2003-09-25 07:58:00	2131666667	9/22/2003 1:10	9/22/2003 0:00	01:10:00	1	15.00	0.26	1	1	Suidae	Sus scrofa	Porco.Monteiro
Porco.Monteiro	bocaset26_07cam	Acrocomia aculeata	cordilheira	SAO PAULINO	SAO PAULINO	2003-09-16 10:48:00	2003-09-25 07:58:00	2131666667	9/22/2003 5:16	9/22/2003 0:00	05:16:00	5	75.00	1.31	1	1	Suidae	Sus scrofa	Porco.Monteiro
Porco.Monteiro	bocaset26_07cam	Acrocomia aculeata	cordilheira	SAO PAULINO	SAO PAULINO	2003-09-16 10:48:00	2003-09-25 07:58:00	2131666667	9/22/2003 23:51	9/22/2003 0:00	23:51:00	23	345.00	6.02	1	1	Suidae	Sus scrofa	Porco.Monteiro
Porco.Monteiro	bocaset26_07cam	Acrocomia aculeata	cordilheira	SAO PAULINO	SAO PAULINO	2003-09-16 10:48:00	2003-09-25 07:58:00	2131666667	9/22/2003 23:59	9/22/2003 0:00	23:59:00	23	345.00	6.02	1	1	Suidae	Sus scrofa	Porco.Monteiro
Porco.Monteiro	bocaset26_07cam	Acrocomia aculeata	cordilheira	SAO PAULINO	SAO PAULINO	2003-09-16 10:48:00	2003-09-25 07:58:00	2131666667	9/23/2003 0:20	9/23/2003 0:00	00:20:00	0	0.00	0.00	1	1	Suidae	Sus scrofa	Porco.Monteiro
Porco.Monteiro	bocaset26_07cam	Acrocomia aculeata	cordilheira	SAO PAULINO	SAO PAULINO	2003-09-16 10:48:00	2003-09-25 07:58:00	2131666667	9/23/2003 5:41	9/23/2003 0:00	05:41:00	5	75.00	1.31	1	1	Suidae	Sus scrofa	Porco.Monteiro
Porco.Monteiro	bocaset26_07cam	Acrocomia aculeata	cordilheira	SAO PAULINO	SAO PAULINO	2003-09-16 10:48:00	2003-09-25 07:58:00	2131666667	9/23/2003 6:03	9/23/2003 0:00	06:03:00	6	90.00	1.57	1	1	Suidae	Sus scrofa	Porco.Monteiro
Porco.Monteiro	bocaset26_07cam	Acrocomia aculeata	cordilheira	SAO PAULINO	SAO PAULINO	2003-09-16 10:48:00	2003-09-25 07:58:00	2131666667	9/23/2003 22:07	9/23/2003 0:00	22:07:00	22	330.00	5.76	1	1	Suidae	Sus scrofa	Porco.Monteiro
Porco.Monteiro	bocaset26_07cam	Acrocomia aculeata	cordilheira	SAO PAULINO	SAO PAULINO	2003-09-16 10:48:00	2003-09-25 07:58:00	2131666667	9/23/2003 22:09	9/23/2003 0:00	22:09:00	22	330.00	5.76	1	1	Suidae	Sus scrofa	Porco.Monteiro
Porco.Monteiro	bocaset26_07cam	Acrocomia aculeata	cordilheira	SAO PAULINO	SAO PAULINO	2003-09-16 10:48:00	2003-09-25 07:58:00	2131666667	9/24/2003 10:15	9/24/2003 0:00	10:15:00	10	150.00	2.62	1	1	Suidae	Sus scrofa	Porco.Monteiro
Porco.Monteiro	bocaset26_07cam	Acrocomia aculeata	cordilheira	SAO PAULINO	SAO PAULINO	2003-09-16 10:48:00	2003-09-25 07:58:00	2131666667	9/24/2003 17:19	9/24/2003 0:00	17:19:00	17	255.00	4.45	1	1	Suidae	Sus scrofa	Porco.Monteiro
Porco.Monteiro	bocaset26_07cam	Acrocomia aculeata	cordilheira	SAO PAULINO	SAO PAULINO	2003-09-16 10:48:00	2003-09-25 07:58:00	2131666667	9/24/2003 21:05	9/24/2003 0:00	21:05:00	21	315.00	5.50	1	1	Suidae	Sus scrofa	Porco.Monteiro
Porco.Monteiro	bocaset26_07cam	Acrocomia aculeata	cordilheira	SAO PAULINO	SAO PAULINO	2003-09-16 10:48:00	2003-09-25 07:58:00	2131666667	9/24/2003 22:48	9/24/2003 0:00	22:48:00	22	330.00	5.76	1	1	Suidae	Sus scrofa	Porco.Monteiro
Porco.Monteiro	bocaset26_07cam	Acrocomia aculeata	cordilheira	SAO PAULINO	SAO PAULINO	2003-09-16 10:48:00	2003-09-25 07:58:00	2131666667	9/24/2003 22:49	9/24/2003 0:00	22:49:00	22	330.00	5.76	1	1	Suidae	Sus scrofa	Porco.Monteiro
Porco.Monteiro	bocaset26_07cam	Acrocomia aculeata	cordilheira	SAO PAULINO	SAO PAULINO	2003-09-16 10:48:00	2003-09-25 07:58:00	2131666667	9/24/2003 22:50	9/24/2003 0:00	22:50:00	22	330.00	5.76	1	1	Suidae	Sus scrofa	Porco.Monteiro
Porco.Monteiro	bocaset26_07cam	Acrocomia aculeata	cordilheira	SAO PAULINO	SAO PAULINO	2003-09-16 10:48:00	2003-09-25 07:58:00	2131666667	9/24/2003 22:56	9/24/2003 0:00	22:56:00	22	330.00	5.76	1	1	Suidae	Sus scrofa	Porco.Monteiro
Porco.Monteiro	bocaset26_07cam	Acrocomia aculeata	cordilheira	SAO PAULINO	SAO PAULINO	2003-09-16 10:48:00	2003-09-25 07:58:00	2131666667	9/25/2003 0:00	9/25/2003 0:00	00:00:00	0	0.00	0.00	1	1	Suidae	Sus scrofa	Porco.Monteiro
Porco.Monteiro	bocaset26_07cam	Acrocomia aculeata	cordilheira	SAO PAULINO	SAO PAULINO	2003-09-16 10:48:00	2003-09-25 07:58:00	2131666667	9/25/2003 1:32	9/25/2003 0:00	01:32:00	1	15.00	0.26	1	1	Suidae	Sus scrofa	Porco.Monteiro
Porco.Monteiro	bocaset26_07cam	Acrocomia aculeata	cordilheira	SAO PAULINO	SAO PAULINO	2003-09-16 10:48:00	2003-09-25 07:58:00	2131666667	9/25/2003 3:33	9/25/2003 0:00	03:33:00	3	45.00	0.79	1	1	Suidae	Sus scrofa	Porco.Monteiro
Porco.Monteiro	bocaset26_07cam	Acrocomia aculeata	cordilheira	SAO PAULINO	SAO PAULINO	2003-09-16 10:48:00	2003-09-25 07:58:00	2131666667	9/25/2003 4:55	9/25/2003 0:00	04:55:00	4	60.00	1.05	1	1	Suidae	Sus scrofa	Porco.Monteiro
Porco.Monteiro	bocaset26_07cam	Acrocomia aculeata	cordilheira	SAO PAULINO	SAO PAULINO	2003-09-16 10:48:00	2003-09-25 07:58:00	2131666667	9/25/2003 5:44	9/25/2003 0:00	05:44:00	5	75.00	1.31	1	1	Suidae	Sus scrofa	Porco.Monteiro
Porco.Monteiro	3novboca6475787843875baialimpa	Acrocomia aculeata	cordilheira	647578	7843875	2003-10-12 15:10:00	2003-11-13 09:57:00	7627833333	10/13/2003 3:03	10/13/2003 0:00	03:03:00	3	45.00	0.79	1	1	Suidae	Sus scrofa	Porco.Monteiro
Porco.Monteiro	3novboca6475787843875baialimpa	Acrocomia aculeata	cordilheira	647578	7843875	2003-10-12 15:10:00	2003-11-13 09:57:00	7627833333	10/13/2003 3:15	10/13/2003 0:00	03:15:00	3	45.00	0.79	1	1	Suidae	Sus scrofa	Porco.Monteiro
Porco.Monteiro	3novboca6475787843875baialimpa	Acrocomia aculeata	cordilheira	647578	7843875	2003-10-12 15:10:00	2003-11-13 09:57:00	7627833333	10/13/2003 9:31	10/13/2003 0:00	09:31:00	9	135.00	2.36	1	1	Suidae	Sus scrofa	Porco.Monteiro
Porco.Monteiro	3novboca6475787843875baialimpa	Acrocomia aculeata	cordilheira	647578	7843875	2003-10-12 15:10:00	2003-11-13 09:57:00	7627833333	10/13/2003 12:15	10/13/2003 0:00	12:15:00	12	180.00	3.14	1	1	Suidae	Sus scrofa	Porco.Monteiro
Porco.Monteiro	3novboca6475787843875baialimpa	Acrocomia aculeata	cordilheira	647578	7843875	2003-10-12 15:10:00	2003-11-13 09:57:00	7627833333	10/14/2003 7:18	10/14/2003 0:00	07:18:00	7	105.00	1.83	1	3	Suidae	Sus scrofa	Porco.Monteiro
Porco.Monteiro	3novboca6475787843875baialimpa	Acrocomia aculeata	cordilheira	647578	7843875	2003-10-12 15:10:00	2003-11-13 09:57:00	7627833333	10/14/2003 7:20	10/14/2003 0:00	07:20:00	7	105.00	1.83	1	1	Suidae	Sus scrofa	Porco.Monteiro
Porco.Monteiro	3novboca6475787843875baialimpa	Acrocomia aculeata	cordilheira	647578	7843875	2003-10-12 15:10:00	2003-11-13 09:57:00	7627833333	10/14/2003 14:01	10/14/2003 0:00	14:01:00	14	210.00	3.67	1	1	Suidae	Sus scrofa	Porco.Monteiro
Porco.Monteiro	3novboca6475787843875baialimpa	Acrocomia aculeata	cordilheira	647578	7843875	2003-10-12 15:10:00	2003-11-13 09:57:00	7627833333	10/14/2003 14:04	10/14/2003 0:00	14:04:00	14	210.00	3.67	1	2	Suidae	Sus scrofa	Porco.Monteiro
Porco.Monteiro	3novboca6475787843875baialimpa	Acrocomia aculeata	cordilheira	647578	7843875	2003-10-12 15:10:00	2003-11-13 09:57:00	7627833333	10/14/2003 15:56	10/14/2003 0:00	15:56:00	15	225.00	3.93	1	1	Suidae	Sus scrofa	Porco.Monteiro
Porco.Monteiro	3novboca6475787843875baialimpa	Acrocomia aculeata	cordilheira	647578	7843875	2003-10-12 15:10:00	2003-11-13 09:57:00	7627833333	10/14/2003 16:00	10/14/2003 0:00	16:00:00	16	240.00	4.19	1	1	Suidae	Sus scrofa	Porco.Monteiro
Porco.Monteiro	3novboca6475787843875baialimpa	Acrocomia aculeata	cordilheira	647578	7843875	2003-10-12 15:10:00	2003-11-13 09:57:00	7627833333	10/14/2003 16:12	10/14/2003 0:00	16:12:00	16	240.00	4.19	1	1	Suidae	Sus scrofa	Porco.Monteiro
Porco.Monteiro	3novboca6475787843875baialimpa	Acrocomia aculeata	cordilheira	647578	7843875	2003-10-12 15:10:00	2003-11-13 09:57:00	7627833333	10/14/2003 16:49	10/14/2003 0:00	16:49:00	16	240.00	4.19	1	2	Suidae	Sus scrofa	Porco.Monteiro
Porco.Monteiro	3novboca6475787843875baialimpa	Acrocomia aculeata	cordilheira	647578	7843875	2003-10-12 15:10:00	2003-11-13 09:57:00	7627833333	10/15/2003 5:03	10/15/2003 0:00	05:03:00	5	75.00	1.31	1	1	Suidae	Sus scrofa	Porco.Monteiro
Porco.Monteiro	3novboca6475787843875baialimpa	Acrocomia aculeata	cordilheira	647578	7843875	2003-10-12 15:10:00	2003-11-13 09:57:00	7627833333	10/15/2003 5:56	10/15/2003 0:00	05:56:00	5	75.00	1.31	1	2	Suidae	Sus scrofa	Porco.Monteiro
Porco.Monteiro	3novboca6475787843875baialimpa	Acrocomia aculeata	cordilheira	647578	7843875	2003-10-12 15:10:00	2003-11-13 09:57:00	7627833333	10/15/2003 8:56	10/15/2003 0:00	08:56:00	8	120.00	2.09	1	1	Suidae	Sus scrofa	Porco.Monteiro
Porco.Monteiro	3novboca6475787843875baialimpa	Acrocomia aculeata	cordilheira	647578	7843875	2003-10-12 15:10:00	2003-11-13 09:57:00	7627833333	10/15/2003 8:59	10/15/2003 0:00	08:59:00	8	120.00	2.09	1	1	Suidae	Sus scrofa	Porco.Monteiro
Porco.Monteiro	3novboca6475787843875baialimpa	Acrocomia aculeata	cordilheira	647578	7843875	2003-10-12 15:10:00	2003-11-13 09:57:00	7627833333	10/15/2003 12:21	10/15/2003 0:00	12:21:00	12	180.00	3.14	1	1	Suidae	Sus scrofa	Porco.Monteiro
Porco.Monteiro	3novboca6475787843875baialimpa	Acrocomia aculeata	cordilheira	647578	7843875	2003-10-12 15:10:00	2003-11-13 09:57:00	7627833333	10/15/2003 12:27	10/15/2003 0:00	12:27:00	12	180.00	3.14	1	1	Suidae	Sus scrofa	Porco.Monteiro
Porco.Monteiro	3novboca6475787843875baialimpa	Acrocomia aculeata	cordilheira	647578	7843875	2003-10-12 15:10:00	2003-11-13 09:57:00	7627833333	10/15/2003 12:53	10/15/2003 0:00	12:53:00	12	180.00	3.14	1	1	Suidae	Sus scrofa	Porco.Monteiro
Porco.Monteiro	3novboca6475787843875baialimpa	Acrocomia aculeata	cordilheira	647578	7843875	2003-10-12 15:10:00	2003-11-13 09:57:00	7627833333	10/15/2003 13:13	10/15/2003 0:00	13:13:00	13	195.00	3.40	1	1	Suidae	Sus scrofa	Porco.Monteiro
Porco.Monteiro	3novboca6475787843875baialimpa	Acrocomia aculeata	cordilheira	647578	7843875	2003-10-12 15:10:00	2003-11-13 09:57:00	7627833333	10/15/2003 15:24	10/15/2003 0:00	15:24:00	15	225.00	3.93	1	2	Suidae	Sus scrofa	Porco.Monteiro
Porco.Monteiro	3novboca6475787843875baialimpa	Acrocomia aculeata	cordilheira	647578	7843875	2003-10-12 15:10:00	2003-11-13 09:57:00	7627833333	10/15/2003 16:16	10/15/2003 0:00	16:16:00	16	240.00	4.19	1	1	Suidae	Sus scrofa	Porco.Monteiro
Porco.Monteiro	3novboca6475787843875baialimpa	Acrocomia aculeata	cordilheira	647578	7843875	2003-10-12 15:10:00	2003-11-13 09:57:00	7627833333	10/16/2003 4:54	10/16/2003 0:00	04:54:00	4	60.00	1.05	1	1	Suidae	Sus scrofa	Porco.Monteiro
Porco.Monteiro	3novboca6475787843875baialimpa	Acrocomia aculeata	cordilheira	647578	7843875	2003-10-12 15:10:00	2003-11-13 09:57:00	7627833333	10/16/2003 5:40	10/16/2003 0:00	05:40:00	5	75.00	1.31	1	1	Suidae	Sus scrofa	Porco.Monteiro
Porco.Monteiro	3novboca6475787843875baialimpa	Acrocomia aculeata	cordilheira	647578	7843875	2003-10-12 15:10:00	2003-11-13 09:57:00	7627833333	10/16/2003 5:53	10/16/2003 0:00	05:53:00	5	75.00	1.31	1	1	Suidae	Sus scrofa	Porco.Monteiro
Porco.Monteiro	3novboca6475787843875baialimpa	Acrocomia aculeata	cordilheira	647578	7843875	2003-10-12 15:10:00	2003-11-13 09:57:00	7627833333	10/16/2003 6:06	10/16/2003 0:00	06:06:00	6	90.00	1.57	1	2	Suidae	Sus scrofa	Porco.Monteiro
Porco.Monteiro	3novboca6475787843875baialimpa	Acrocomia aculeata	cordilheira	647578	7843875	2003-10-12 15:10:00	2003-11-13 09:57:00	7627833333	10/16/2003 6:40	10/16/2003 0:00	06:40:00	6	90.00	1.57	1	1	Suidae	Sus scrofa	Porco.Monteiro
Porco.Monteiro	3novboca6475787843875baialimpa	Acrocomia aculeata	cordilheira	647578	7843875	2003-10-12 15:10:00	2003-11-13 09:57:00	7627833333	10/16/2003 9:51	10/16/2003 0:00	09:51:00	9	135.00	2.36	1	1	Suidae	Sus scrofa	Porco.Monteiro
Porco.Monteiro	3novboca6475787843875baialimpa	Acrocomia aculeata	cordilheira	647578	7843875	2003-10-12 15:10:00	2003-11-13 09:57:00	7627833333	10/16/2003 14:45	10/16/2003 0:00	14:45:00	14	210.00	3.67	1	1	Suidae	Sus scrofa	Porco.Monteiro
Porco.Monteiro	3novboca6475787843875baialimpa	Acrocomia aculeata	cordilheira	647578	7843875	2003-10-12 15:10:00	2003-11-13 09:57:00	7627833333	10/16/2003 14:59	10/16/2003 0:00	14:59:00	14	210.00	3.67	1	1	Suidae	Sus scrofa	Porco.Monteiro
Porco.Monteiro	3novboca6475787843875baialimpa	Acrocomia aculeata	cordilheira	647578	7843875	2003-10-12 15:10:00	2003-11-13 09:57:00	7627833333	10/16/2003 16:15	10/16/2003 0:00	16:15:00	16	240.00	4.19	1	1	Suidae	Sus scrofa	Porco.Monteiro
Porco.Monteiro	3novboca6475787843875baialimpa	Acrocomia aculeata	cordilheira	647578	7843875	2003-10-12 15:10:00	2003-11-13 09:57:00	7627833333	10/16/2003 18:46	10/16/2003 0:00	18:46:00	18	270.00	4.71	1	1	Suidae	Sus scrofa	Porco.Monteiro
Porco.Monteiro	3novboca6475787843875baialimpa	Acrocomia aculeata	cordilheira	647578	7843875	2003-10-12 15:10:00	2003-11-13 09:57:00	7627833333	10/16/2003 21:38	10/16/2003 0:00	21:38:00	21	315.00	5.50	1	1	Suidae	Sus scrofa	Porco.Monteiro
Porco.Monteiro	3novboca6475787843875baialimpa	Acrocomia aculeata	cordilheira	647578	7843875	2003-10-12 15:10:00	2003-11-13 09:57:00	7627833333	10/17/2003 1:35	10/17/2003 0:00	01:35:00	1	15.00	0.26	1	1	Suidae	Sus scrofa	Porco.Monteiro
Porco.Monteiro	3novboca6475787843875baialimpa	Acrocomia aculeata	cordilheira	647578	7843875	2003-10-12 15:10:00	2003-11-13 09:57:00	7627833333	10/17/2003 4:46	10/17/2003 0:00	04:46:00	4	60.00	1.05	1	1	Suidae	Sus scrofa	Porco.Monteiro
Porco.Monteiro	3novboca6475787843875baialimpa	Acrocomia aculeata	cordilheira	647578	7843875	2003-10-12 15:10:00	2003-11-13 09:57:00	7627833333	10/18/2003 0:00	10/18/2003 0:00	00:00:00	0	0.00	0.00	1	1	Suidae	Sus scrofa	Porco.Monteiro
Porco.Monteiro	3novboca6475787843875baialimpa	Acrocomia aculeata	cordilheira	647578	7843875	2003-10-12 15:10:00	2003-11-13 09:57:00	7627833333	10/18/2003 1:30	10/18/2003 0:00	01:30:00	1	15.00	0.26	1	1	Suidae	Sus scrofa	Porco.Monteiro
Porco.Monteiro	3novboca6475787843875baialimpa	Acrocomia aculeata	cordilheira	647578	7843875	2003-10-12 15:10:00	2003-11-13 09:57:00	7627833333	10/18/2003 3:59	10/18/2003 0:00	03:59:00	3	45.00	0.79	1	2	Suidae	Sus scrofa	Porco.Monteiro
Porco.Monteiro	3novboca6475787843875baialimpa	Acrocomia aculeata	cordilheira	647578	7843875	2003-10-12 15:10:00	2003-11-13 09:57:00	7627833333	10/18/2003 6:06	10/18/2003 0:00	06:06:00	6	90.00	1.57	1	1	Suidae	Sus scrofa	Porco.Monteiro
Porco.Monteiro	3novboca6475787843875baialimpa	Acrocomia aculeata	cordilheira	647578	7843875	2003-10-12 15:10:00	2003-11-13 09:57:00	7627833333	10/18/2003 11:06	10/18/2003 0:00	11:06:00	11	165.00	2.88	1	1	Suidae	Sus scrofa	Porco.Monteiro
Porco.Monteiro	3novboca6475787843875baialimpa	Acrocomia aculeata	cordilheira	647578	7843875	2003-10-12 15:10:00	2003-11-13 09:57:00	7627833333	10/18/2003 12:40	10/18/2003 0:00	12:40:00	12	180.00	3.14	1	3	Suidae	Sus scrofa	Porco.Monteiro
Porco.Monteiro	3novboca6475787843875baialimpa	Acrocomia aculeata	cordilheira	647578	7843875	2003-10-12 15:10:00	2003-11-13 09:57:00	7627833333	10/18/2003 13:29	10/18/2003 0:00	13:29:00	13	195.00	3.40	1	1	Suidae	Sus scrofa	Porco.Monteiro
Porco.Monteiro	3novboca6475787843875baialimpa	Acrocomia aculeata	cordilheira	647578	7843875	2003-10-12 15:10:00	2003-11-13 09:57:00	7627833333	10/18/2003 13:42	10/18/2003 0:00	13:42:00	13	195.00	3.40	1	1	Suidae	Sus scrofa	Porco.Monteiro
Porco.Monteiro	3novboca6475787843875baialimpa	Acrocomia aculeata	cordilheira	647578	7843875	2003-10-12 15:10:00	2003-11-13 09:57:00	7627833333	10/18/2003 20:54	10/18/2003 0:00	20:54:00	20	300.00	5.24	1	1	Suidae	Sus scrofa	Porco.Monteiro
Porco.Monteiro	3novboca6475787843875baialimpa	Acrocomia aculeata	cordilheira	647578	7843875	2003-10-12 15:10:00	2003-11-13 09:57:00	7627833333	10/19/2003 2:16	10/19/2003 0:00	02:16:00	2	30.00	0.52	1	1	Suidae	Sus scrofa	Porco.Monteiro
Porco.Monteiro	3novboca6475787843875baialimpa	Acrocomia aculeata	cordilheira	647578	7843875	2003-10-12 15:10:00	2003-11-13 09:57:00	7627833333	10/19/2003 2:19	10/19/2003 0:00	02:19:00	2	30.00	0.52	1	1	Suidae	Sus scrofa	Porco.Monteiro
Porco.Monteiro	3novboca6475787843875baialimpa	Acrocomia aculeata	cordilheira	647578	7843875	2003-10-12 15:10:00	2003-11-13 09:57:00	7627833333	10/19/2003 6:26	10/19/2003 0:00	06:26:00	6	90.00	1.57	1	3	Suidae	Sus scrofa	Porco.Monteiro
Porco.Monteiro	3novboca6475787843875baialimpa	Acrocomia aculeata	cordilheira	647578	7843875	2003-10-12 15:10:00	2003-11-13 09:57:00	7627833333	10/19/2003 6:41	10/19/2003 0:00	06:41:00	6	90.00	1.57	1	1	Suidae	Sus scrofa	Porco.Monteiro
Porco.Monteiro	3novboca6475787843875baialimpa	Acrocomia aculeata	cordilheira	647578	7843875	2003-10-12 15:10:00	2003-11-13 09:57:00	7627833333	10/19/2003 9:44	10/19/2003 0:00	09:44:00	9	135.00	2.36	1	1	Suidae	Sus scrofa	Porco.Monteiro
Porco.Monteiro	3novboca6475787843875baialimpa	Acrocomia aculeata	cordilheira	647578	7843875	2003-10-12 15:10:00	2003-11-13 09:57:00	7627833333	10/19/2003 11:37	10/19/2003 0:00	11:37:00	11	165.00	2.88	1	1	Suidae	Sus scrofa	Porco.Monteiro
Porco.Monteiro	3novboca6475787843875baialimpa	Acrocomia aculeata	cordilheira	647578	7843875	2003-10-12 15:10:00	2003-11-13 09:57:00	7627833333	10/19/2003 16:16	10/19/2003 0:00	16:16:00	16	240.00	4.19	1	1	Suidae	Sus scrofa	Porco.Monteiro
Porco.Monteiro	3novboca6475787843875baialimpa	Acrocomia aculeata	cordilheira	647578	7843875	2003-10-12 15:10:00	2003-11-13 09:57:00	7627833333	10/20/2003 0:31	10/20/2003 0:00	00:31:00	0	0.00	0.00	1	1	Suidae	Sus scrofa	Porco.Monteiro
Porco.Monteiro	3novboca6475787843875baialimpa	Acrocomia aculeata	cordilheira	647578	7843875	2003-10-12 15:10:00	2003-11-13 09:57:00	7627833333	10/20/2003 0:34	10/20/2003 0:00	00:34:00	0	0.00	0.00	1	1	Suidae	Sus scrofa	Porco.Monteiro
Porco.Monteiro	3novboca6475787843875baialimpa	Acrocomia aculeata	cordilheira	647578	7843875	2003-10-12 15:10:00	2003-11-13 09:57:00	7627833333	10/20/2003 6:17	10/20/2003 0:00	06:17:00	6	90.00	1.57	1	1	Suidae	Sus scrofa	Porco.Monteiro
Porco.Monteiro	3novboca6475787843875baialimpa	Acrocomia aculeata	cordilheira	647578	7843875	2003-10-12 15:10:00	2003-11-13 09:57:00	7627833333	10/20/2003 8:15	10/20/2003 0:00	08:15:00	8	120.00	2.09	1	1	Suidae	Sus scrofa	Porco.Monteiro
Porco.Monteiro	3novboca6475787843875baialimpa	Acrocomia aculeata	cordilheira	647578	7843875	2003-10-12 15:10:00	2003-11-13 09:57:00	7627833333	10/20/2003 10:15	10/20/2003 0:00	10:15:00	10	150.00	2.62	1	1	Suidae	Sus scrofa	Porco.Monteiro
Porco.Monteiro	3novboca6475787843875baialimpa	Acrocomia aculeata	cordilheira	647578	7843875	2003-10-12 15:10:00	2003-11-13 09:57:00	7627833333	10/20/2003 15:45	10/20/2003 0:00	15:45:00	15	225.00	3.93	1	1	Suidae	Sus scrofa	Porco.Monteiro
Porco.Monteiro	3novboca6475787843875baialimpa	Acrocomia aculeata	cordilheira	647578	7843875	2003-10-12 15:10:00	2003-11-13 09:57:00	7627833333	10/21/2003 0:17	10/21/2003 0:00	00:17:00	0	0.00	0.00	1	1	Suidae	Sus scrofa	Porco.Monteiro
Porco.Monteiro	3novboca6475787843875baialimpa	Acrocomia aculeata	cordilheira	647578	7843875	2003-10-12 15:10:00	2003-11-13 09:57:00	7627833333	10/21/2003 4:00	10/21/2003 0:00	04:00:00	4	60.00	1.05	1	1	Suidae	Sus scrofa	Porco.Monteiro
Porco.Monteiro	3novboca6475787843875baialimpa	Acrocomia aculeata	cordilheira	647578	7843875	2003-10-12 15:10:00	2003-11-13 09:57:00	7627833333	10/21/2003 4:35	10/21/2003 0:00	04:35:00	4	60.00	1.05	1	1	Suidae	Sus scrofa	Porco.Monteiro
Porco.Monteiro	3novboca6475787843875baialimpa	Acrocomia aculeata	cordilheira	647578	7843875	2003-10-12 15:10:00	2003-11-13 09:57:00	7627833333	10/21/2003 6:03	10/21/2003 0:00	06:03:00	6	90.00	1.57	1	1	Suidae	Sus scrofa	Porco.Monteiro
Porco.Monteiro	3novboca6475787843875baialimpa	Acrocomia aculeata	cordilheira	647578	7843875	2003-10-12 15:10:00	2003-11-13 09:57:00	7627833333	10/21/2003 16:30	10/21/2003 0:00	16:30:00	16	240.00	4.19	1	1	Suidae	Sus scrofa	Porco.Monteiro
Porco.Monteiro	3novboca6475787843875baialimpa	Acrocomia aculeata	cordilheira	647578	7843875	2003-10-12 15:10:00	2003-11-13 09:57:00	7627833333	10/21/2003 18:05	10/21/2003 0:00	18:05:00	18	270.00	4.71	1	1	Suidae	Sus scrofa	Porco.Monteiro
Porco.Monteiro	3novboca6475787843875baialimpa	Acrocomia aculeata	cordilheira	647578	7843875	2003-10-12 15:10:00	2003-11-13 09:57:00	7627833333	10/21/2003 20:53	10/21/2003 0:00	20:53:00	20	300.00	5.24	1	1	Suidae	Sus scrofa	Porco.Monteiro
Porco.Monteiro	3novboca6475787843875baialimpa	Acrocomia aculeata	cordilheira	647578	7843875	2003-10-12 15:10:00	2003-11-13 09:57:00	7627833333	10/22/2003 0:19	10/22/2003 0:00	00:19:00	0	0.00	0.00	1	1	Suidae	Sus scrofa	Porco.Monteiro
Porco.Monteiro	3novboca6475787843875baialimpa	Acrocomia aculeata	cordilheira	647578	7843875	2003-10-12 15:10:00	2003-11-13 09:57:00	7627833333	10/22/2003 3:29	10/22/2003 0:00	03:29:00	3	45.00	0.79	1	1	Suidae	Sus scrofa	Porco.Monteiro
Porco.Monteiro	3novboca6475787843875baialimpa	Acrocomia aculeata	cordilheira	647578	7843875	2003-10-12 15:10:00	2003-11-13 09:57:00	7627833333	10/22/2003 4:00	10/22/2003 0:00	04:00:00	4	60.00	1.05	1	1	Suidae	Sus scrofa	Porco.Monteiro
Porco.Monteiro	3novboca6475787843875baialimpa	Acrocomia aculeata	cordilheira	647578	7843875	2003-10-12 15:10:00	2003-11-13 09:57:00	7627833333	10/22/2003 11:44	10/22/2003 0:00	11:44:00	11	165.00	2.88	1	1	Suidae	Sus scrofa	Porco.Monteiro
Porco.Monteiro	3novboca6475787843875baialimpa	Acrocomia aculeata	cordilheira	647578	7843875	2003-10-12 15:10:00	2003-11-13 09:57:00	7627833333	10/23/2003 17:52	10/23/2003 0:00	17:52:00	17	255.00	4.45	1	1	Suidae	Sus scrofa	Porco.Monteiro
Porco.Monteiro	3novboca6475787843875baialimpa	Acrocomia aculeata	cordilheira	647578	7843875	2003-10-12 15:10:00	2003-11-13 09:57:00	7627833333	10/23/2003 17:59	10/23/2003 0:00	17:59:00	17	255.00	4.45	1	1	Suidae	Sus scrofa	Porco.Monteiro
Porco.Monteiro	3novboca6475787843875baialimpa	Acrocomia aculeata	cordilheira	647578	7843875	2003-10-12 15:10:00	2003-11-13 09:57:00	7627833333	10/24/2003 3:05	10/24/2003 0:00	03:05:00	3	45.00	0.79	1	1	Suidae	Sus scrofa	Porco.Monteiro
Porco.Monteiro	3novboca6475787843875baialimpa	Acrocomia aculeata	cordilheira	647578	7843875	2003-10-12 15:10:00	2003-11-13 09:57:00	7627833333	10/24/2003 10:18	10/24/2003 0:00	10:18:00	10	150.00	2.62	1	1	Suidae	Sus scrofa	Porco.Monteiro
Porco.Monteiro	3novboca6475787843875baialimpa	Acrocomia aculeata	cordilheira	647578	7843875	2003-10-12 15:10:00	2003-11-13 09:57:00	7627833333	10/25/2003 6:38	10/25/2003 0:00	06:38:00	6	90.00	1.57	1	1	Suidae	Sus scrofa	Porco.Monteiro
Porco.Monteiro	3novboca6475787843875baialimpa	Acrocomia aculeata	cordilheira	647578	7843875	2003-10-12 15:10:00	2003-11-13 09:57:00	7627833333	10/25/2003 6:47	10/25/2003 0:00	06:47:00	6	90.00	1.57	1	1	Suidae	Sus scrofa	Porco.Monteiro
Porco.Monteiro	3novboca6475787843875baialimpa	Acrocomia aculeata	cordilheira	647578	7843875	2003-10-12 15:10:00	2003-11-13 09:57:00	7627833333	10/25/2003 7:21	10/25/2003 0:00	07:21:00	7	105.00	1.83	1	1	Suidae	Sus scrofa	Porco.Monteiro
Porco.Monteiro	3novboca6475787843875baialimpa	Acrocomia aculeata	cordilheira	647578	7843875	2003-10-12 15:10:00	2003-11-13 09:57:00	7627833333	10/25/2003 7:27	10/25/2003 0:00	07:27:00	7	105.00	1.83	1	1	Suidae	Sus scrofa	Porco.Monteiro
Porco.Monteiro	3novboca6475787843875baialimpa	Acrocomia aculeata	cordilheira	647578	7843875	2003-10-12 15:10:00	2003-11-13 09:57:00	7627833333	10/25/2003 7:35	10/25/2003 0:00	07:35:00	7	105.00	1.83	1	1	Suidae	Sus scrofa	Porco.Monteiro
Porco.Monteiro	3novboca6475787843875baialimpa	Acrocomia aculeata	cordilheira	647578	7843875	2003-10-12 15:10:00	2003-11-13 09:57:00	7627833333	10/25/2003 7:58	10/25/2003 0:00	07:58:00	7	105.00	1.83	1	1	Suidae	Sus scrofa	Porco.Monteiro
Porco.Monteiro	3novboca6475787843875baialimpa	Acrocomia aculeata	cordilheira	647578	7843875	2003-10-12 15:10:00	2003-11-13 09:57:00	7627833333	10/25/2003 22:28	10/25/2003 0:00	22:28:00	22	330.00	5.76	1	1	Suidae	Sus scrofa	Porco.Monteiro
Porco.Monteiro	3novboca6475787843875baialimpa	Acrocomia aculeata	cordilheira	647578	7843875	2003-10-12 15:10:00	2003-11-13 09:57:00	7627833333	10/26/2003 4:27	10/26/2003 0:00	04:27:00	4	60.00	1.05	1	1	Suidae	Sus scrofa	Porco.Monteiro
Porco.Monteiro	3novboca6475787843875baialimpa	Acrocomia aculeata	cordilheira	647578	7843875	2003-10-12 15:10:00	2003-11-13 09:57:00	7627833333	10/26/2003 5:43	10/26/2003 0:00	05:43:00	5	75.00	1.31	1	1	Suidae	Sus scrofa	Porco.Monteiro
Porco.Monteiro	3novboca6475787843875baialimpa	Acrocomia aculeata	cordilheira	647578	7843875	2003-10-12 15:10:00	2003-11-13 09:57:00	7627833333	10/26/2003 7:33	10/26/2003 0:00	07:33:00	7	105.00	1.83	1	1	Suidae	Sus scrofa	Porco.Monteiro
Porco.Monteiro	3novboca6475787843875baialimpa	Acrocomia aculeata	cordilheira	647578	7843875	2003-10-12 15:10:00	2003-11-13 09:57:00	7627833333	10/26/2003 11:59	10/26/2003 0:00	11:59:00	11	165.00	2.88	1	1	Suidae	Sus scrofa	Porco.Monteiro
Porco.Monteiro	3novboca6475787843875baialimpa	Acrocomia aculeata	cordilheira	647578	7843875	2003-10-12 15:10:00	2003-11-13 09:57:00	7627833333	10/27/2003 4:45	10/27/2003 0:00	04:45:00	4	60.00	1.05	1	1	Suidae	Sus scrofa	Porco.Monteiro
Porco.Monteiro	3novboca6475787843875baialimpa	Acrocomia aculeata	cordilheira	647578	7843875	2003-10-12 15:10:00	2003-11-13 09:57:00	7627833333	10/29/2003 1:54	10/29/2003 0:00	01:54:00	1	15.00	0.26	1	1	Suidae	Sus scrofa	Porco.Monteiro
Porco.Monteiro	3novboca6475787843875baialimpa	Acrocomia aculeata	cordilheira	647578	7843875	2003-10-12 15:10:00	2003-11-13 09:57:00	7627833333	10/30/2003 3:20	10/30/2003 0:00	03:20:00	3	45.00	0.79	1	1	Suidae	Sus scrofa	Porco.Monteiro
Porco.Monteiro	3novboca6475787843875baialimpa	Acrocomia aculeata	cordilheira	647578	7843875	2003-10-12 15:10:00	2003-11-13 09:57:00	7627833333	10/30/2003 3:41	10/30/2003 0:00	03:41:00	3	45.00	0.79	1	1	Suidae	Sus scrofa	Porco.Monteiro
Porco.Monteiro	3novboca6475787843875baialimpa	Acrocomia aculeata	cordilheira	647578	7843875	2003-10-12 15:10:00	2003-11-13 09:57:00	7627833333	10/31/2003 0:39	10/31/2003 0:00	00:39:00	0	0.00	0.00	1	1	Suidae	Sus scrofa	Porco.Monteiro
Porco.Monteiro	3novboca6475787843875baialimpa	Acrocomia aculeata	cordilheira	647578	7843875	2003-10-12 15:10:00	2003-11-13 09:57:00	7627833333	10/31/2003 9:16	10/31/2003 0:00	09:16:00	9	135.00	2.36	1	2	Suidae	Sus scrofa	Porco.Monteiro
Porco.Monteiro	3novboca6475787843875baialimpa	Acrocomia aculeata	cordilheira	647578	7843875	2003-10-12 15:10:00	2003-11-13 09:57:00	7627833333	10/31/2003 9:18	10/31/2003 0:00	09:18:00	9	135.00	2.36	1	1	Suidae	Sus scrofa	Porco.Monteiro
Porco.Monteiro	3novboca6475787843875baialimpa	Acrocomia aculeata	cordilheira	647578	7843875	2003-10-12 15:10:00	2003-11-13 09:57:00	7627833333	10/31/2003 13:00	10/31/2003 0:00	13:00:00	13	195.00	3.40	1	1	Suidae	Sus scrofa	Porco.Monteiro
Porco.Monteiro	3novboca6475787843875baialimpa	Acrocomia aculeata	cordilheira	647578	7843875	2003-10-12 15:10:00	2003-11-13 09:57:00	7627833333	10/31/2003 13:27	10/31/2003 0:00	13:27:00	13	195.00	3.40	1	1	Suidae	Sus scrofa	Porco.Monteiro
Porco.Monteiro	3novboca6475787843875baialimpa	Acrocomia aculeata	cordilheira	647578	7843875	2003-10-12 15:10:00	2003-11-13 09:57:00	7627833333	10/31/2003 20:05	10/31/2003 0:00	20:05:00	20	300.00	5.24	1	1	Suidae	Sus scrofa	Porco.Monteiro
Porco.Monteiro	3novboca6475787843875baialimpa	Acrocomia aculeata	cordilheira	647578	7843875	2003-10-12 15:10:00	2003-11-13 09:57:00	7627833333	10/31/2003 20:40	10/31/2003 0:00	20:40:00	20	300.00	5.24	1	1	Suidae	Sus scrofa	Porco.Monteiro
Porco.Monteiro	3novboca6475787843875baialimpa	Acrocomia aculeata	cordilheira	647578	7843875	2003-10-12 15:10:00	2003-11-13 09:57:00	7627833333	2003-01-11 13:31:00	2003-01-11	13:31:00	13	195.00	3.40	1	1	Suidae	Sus scrofa	Porco.Monteiro
Porco.Monteiro	3novboca6475787843875baialimpa	Acrocomia aculeata	cordilheira	647578	7843875	2003-10-12 15:10:00	2003-11-13 09:57:00	7627833333	2003-01-11 13:44:00	2003-01-11	13:44:00	13	195.00	3.40	1	1	Suidae	Sus scrofa	Porco.Monteiro
Porco.Monteiro	3novboca6475787843875baialimpa	Acrocomia aculeata	cordilheira	647578	7843875	2003-10-12 15:10:00	2003-11-13 09:57:00	7627833333	2003-01-11 13:46:00	2003-01-11	13:46:00	13	195.00	3.40	1	1	Suidae	Sus scrofa	Porco.Monteiro
Porco.Monteiro	3novboca6475787843875baialimpa	Acrocomia aculeata	cordilheira	647578	7843875	2003-10-12 15:10:00	2003-11-13 09:57:00	7627833333	2003-01-11 14:49:00	2003-01-11	14:49:00	14	210.00	3.67	1	1	Suidae	Sus scrofa	Porco.Monteiro
Porco.Monteiro	3novboca6475787843875baialimpa	Acrocomia aculeata	cordilheira	647578	7843875	2003-10-12 15:10:00	2003-11-13 09:57:00	7627833333	2003-01-11 18:41:00	2003-01-11	18:41:00	18	270.00	4.71	1	1	Suidae	Sus scrofa	Porco.Monteiro
Porco.Monteiro	3novboca6475787843875baialimpa	Acrocomia aculeata	cordilheira	647578	7843875	2003-10-12 15:10:00	2003-11-13 09:57:00	7627833333	2003-01-11 18:58:00	2003-01-11	18:58:00	18	270.00	4.71	1	1	Suidae	Sus scrofa	Porco.Monteiro
Porco.Monteiro	3novboca6475787843875baialimpa	Acrocomia aculeata	cordilheira	647578	7843875	2003-10-12 15:10:00	2003-11-13 09:57:00	7627833333	2003-02-11 02:46:00	2003-02-11	02:46:00	2	30.00	0.52	1	1	Suidae	Sus scrofa	Porco.Monteiro
Porco.Monteiro	3novboca6475787843875baialimpa	Acrocomia aculeata	cordilheira	647578	7843875	2003-10-12 15:10:00	2003-11-13 09:57:00	7627833333	2003-02-11 14:48:00	2003-02-11	14:48:00	14	210.00	3.67	1	1	Suidae	Sus scrofa	Porco.Monteiro
Porco.Monteiro	3novboca6475787843875baialimpa	Acrocomia aculeata	cordilheira	647578	7843875	2003-10-12 15:10:00	2003-11-13 09:57:00	7627833333	2003-03-11 04:13:00	2003-03-11	04:13:00	4	60.00	1.05	1	1	Suidae	Sus scrofa	Porco.Monteiro
Porco.Monteiro	3novboca6475787843875baialimpa	Acrocomia aculeata	cordilheira	647578	7843875	2003-10-12 15:10:00	2003-11-13 09:57:00	7627833333	2003-03-11 04:21:00	2003-03-11	04:21:00	4	60.00	1.05	1	1	Suidae	Sus scrofa	Porco.Monteiro
Porco.Monteiro	3novboca6475787843875baialimpa	Acrocomia aculeata	cordilheira	647578	7843875	2003-10-12 15:10:00	2003-11-13 09:57:00	7627833333	2003-03-11 12:07:00	2003-03-11	12:07:00	12	180.00	3.14	1	1	Suidae	Sus scrofa	Porco.Monteiro
Porco.Monteiro	3novboca6475787843875baialimpa	Acrocomia aculeata	cordilheira	647578	7843875	2003-10-12 15:10:00	2003-11-13 09:57:00	7627833333	2003-03-11 12:21:00	2003-03-11	12:21:00	12	180.00	3.14	1	1	Suidae	Sus scrofa	Porco.Monteiro
Porco.Monteiro	3novboca6475787843875baialimpa	Acrocomia aculeata	cordilheira	647578	7843875	2003-10-12 15:10:00	2003-11-13 09:57:00	7627833333	2003-04-11 05:53:00	2003-04-11	05:53:00	5	75.00	1.31	1	1	Suidae	Sus scrofa	Porco.Monteiro
Porco.Monteiro	3novboca6475787843875baialimpa	Acrocomia aculeata	cordilheira	647578	7843875	2003-10-12 15:10:00	2003-11-13 09:57:00	7627833333	2003-04-11 06:07:00	2003-04-11	06:07:00	6	90.00	1.57	1	1	Suidae	Sus scrofa	Porco.Monteiro
Porco.Monteiro	3novboca6475787843875baialimpa	Acrocomia aculeata	cordilheira	647578	7843875	2003-10-12 15:10:00	2003-11-13 09:57:00	7627833333	2003-04-11 06:10:00	2003-04-11	06:10:00	6	90.00	1.57	1	1	Suidae	Sus scrofa	Porco.Monteiro
Porco.Monteiro	3novboca6475787843875baialimpa	Acrocomia aculeata	cordilheira	647578	7843875	2003-10-12 15:10:00	2003-11-13 09:57:00	7627833333	2003-04-11 11:44:00	2003-04-11	11:44:00	11	165.00	2.88	1	1	Suidae	Sus scrofa	Porco.Monteiro
Porco.Monteiro	3novboca6475787843875baialimpa	Acrocomia aculeata	cordilheira	647578	7843875	2003-10-12 15:10:00	2003-11-13 09:57:00	7627833333	2003-05-11 06:03:00	2003-05-11	06:03:00	6	90.00	1.57	1	4	Suidae	Sus scrofa	Porco.Monteiro
Porco.Monteiro	3novboca6475787843875baialimpa	Acrocomia aculeata	cordilheira	647578	7843875	2003-10-12 15:10:00	2003-11-13 09:57:00	7627833333	2003-05-11 06:05:00	2003-05-11	06:05:00	6	90.00	1.57	1	1	Suidae	Sus scrofa	Porco.Monteiro
Porco.Monteiro	3novboca6475787843875baialimpa	Acrocomia aculeata	cordilheira	647578	7843875	2003-10-12 15:10:00	2003-11-13 09:57:00	7627833333	2003-05-11 06:08:00	2003-05-11	06:08:00	6	90.00	1.57	1	1	Suidae	Sus scrofa	Porco.Monteiro
Porco.Monteiro	3novboca6475787843875baialimpa	Acrocomia aculeata	cordilheira	647578	7843875	2003-10-12 15:10:00	2003-11-13 09:57:00	7627833333	2003-05-11 08:57:00	2003-05-11	08:57:00	8	120.00	2.09	1	1	Suidae	Sus scrofa	Porco.Monteiro
Porco.Monteiro	3novboca6475787843875baialimpa	Acrocomia aculeata	cordilheira	647578	7843875	2003-10-12 15:10:00	2003-11-13 09:57:00	7627833333	2003-05-11 09:01:00	2003-05-11	09:01:00	9	135.00	2.36	1	1	Suidae	Sus scrofa	Porco.Monteiro
Porco.Monteiro	3novboca6475787843875baialimpa	Acrocomia aculeata	cordilheira	647578	7843875	2003-10-12 15:10:00	2003-11-13 09:57:00	7627833333	2003-05-11 09:47:00	2003-05-11	09:47:00	9	135.00	2.36	1	1	Suidae	Sus scrofa	Porco.Monteiro
Porco.Monteiro	3novboca6475787843875baialimpa	Acrocomia aculeata	cordilheira	647578	7843875	2003-10-12 15:10:00	2003-11-13 09:57:00	7627833333	2003-05-11 11:22:00	2003-05-11	11:22:00	11	165.00	2.88	1	1	Suidae	Sus scrofa	Porco.Monteiro
Porco.Monteiro	3novboca6475787843875baialimpa	Acrocomia aculeata	cordilheira	647578	7843875	2003-10-12 15:10:00	2003-11-13 09:57:00	7627833333	2003-05-11 16:01:00	2003-05-11	16:01:00	16	240.00	4.19	1	1	Suidae	Sus scrofa	Porco.Monteiro
Porco.Monteiro	3novboca6475787843875baialimpa	Acrocomia aculeata	cordilheira	647578	7843875	2003-10-12 15:10:00	2003-11-13 09:57:00	7627833333	2003-06-11 12:54:00	2003-06-11	12:54:00	12	180.00	3.14	1	1	Suidae	Sus scrofa	Porco.Monteiro
Porco.Monteiro	3novboca6475787843875baialimpa	Acrocomia aculeata	cordilheira	647578	7843875	2003-10-12 15:10:00	2003-11-13 09:57:00	7627833333	2003-06-11 12:56:00	2003-06-11	12:56:00	12	180.00	3.14	1	1	Suidae	Sus scrofa	Porco.Monteiro
Porco.Monteiro	3novboca6475787843875baialimpa	Acrocomia aculeata	cordilheira	647578	7843875	2003-10-12 15:10:00	2003-11-13 09:57:00	7627833333	2003-07-11 09:51:00	2003-07-11	09:51:00	9	135.00	2.36	1	1	Suidae	Sus scrofa	Porco.Monteiro
Porco.Monteiro	3novboca6475787843875baialimpa	Acrocomia aculeata	cordilheira	647578	7843875	2003-10-12 15:10:00	2003-11-13 09:57:00	7627833333	2003-07-11 10:47:00	2003-07-11	10:47:00	10	150.00	2.62	1	1	Suidae	Sus scrofa	Porco.Monteiro
Porco.Monteiro	3novboca6475787843875baialimpa	Acrocomia aculeata	cordilheira	647578	7843875	2003-10-12 15:10:00	2003-11-13 09:57:00	7627833333	2003-07-11 12:28:00	2003-07-11	12:28:00	12	180.00	3.14	1	1	Suidae	Sus scrofa	Porco.Monteiro
Porco.Monteiro	3novboca6475787843875baialimpa	Acrocomia aculeata	cordilheira	647578	7843875	2003-10-12 15:10:00	2003-11-13 09:57:00	7627833333	2003-09-11 11:45:00	2003-09-11	11:45:00	11	165.00	2.88	1	1	Suidae	Sus scrofa	Porco.Monteiro
Porco.Monteiro	3novboca6475787843875baialimpa	Acrocomia aculeata	cordilheira	647578	7843875	2003-10-12 15:10:00	2003-11-13 09:57:00	7627833333	2003-09-11 11:50:00	2003-09-11	11:50:00	11	165.00	2.88	1	1	Suidae	Sus scrofa	Porco.Monteiro
Porco.Monteiro	3novboca6475787843875baialimpa	Acrocomia aculeata	cordilheira	647578	7843875	2003-10-12 15:10:00	2003-11-13 09:57:00	7627833333	2003-09-11 18:32:00	2003-09-11	18:32:00	18	270.00	4.71	1	1	Suidae	Sus scrofa	Porco.Monteiro
Porco.Monteiro	3novboca6475787843875baialimpa	Acrocomia aculeata	cordilheira	647578	7843875	2003-10-12 15:10:00	2003-11-13 09:57:00	7627833333	2003-10-11 05:26:00	2003-10-11	05:26:00	5	75.00	1.31	1	4	Suidae	Sus scrofa	Porco.Monteiro
Porco.Monteiro	3novboca6475787843875baialimpa	Acrocomia aculeata	cordilheira	647578	7843875	2003-10-12 15:10:00	2003-11-13 09:57:00	7627833333	2003-10-11 05:28:00	2003-10-11	05:28:00	5	75.00	1.31	1	3	Suidae	Sus scrofa	Porco.Monteiro
Porco.Monteiro	3novboca6475787843875baialimpa	Acrocomia aculeata	cordilheira	647578	7843875	2003-10-12 15:10:00	2003-11-13 09:57:00	7627833333	2003-10-11 05:34:00	2003-10-11	05:34:00	5	75.00	1.31	1	1	Suidae	Sus scrofa	Porco.Monteiro
Porco.Monteiro	3novboca6475787843875baialimpa	Acrocomia aculeata	cordilheira	647578	7843875	2003-10-12 15:10:00	2003-11-13 09:57:00	7627833333	2003-10-11 06:19:00	2003-10-11	06:19:00	6	90.00	1.57	1	5	Suidae	Sus scrofa	Porco.Monteiro
Porco.Monteiro	3novboca6475787843875baialimpa	Acrocomia aculeata	cordilheira	647578	7843875	2003-10-12 15:10:00	2003-11-13 09:57:00	7627833333	2003-10-11 06:22:00	2003-10-11	06:22:00	6	90.00	1.57	1	1	Suidae	Sus scrofa	Porco.Monteiro
Porco.Monteiro	3novboca6475787843875baialimpa	Acrocomia aculeata	cordilheira	647578	7843875	2003-10-12 15:10:00	2003-11-13 09:57:00	7627833333	2003-10-11 06:46:00	2003-10-11	06:46:00	6	90.00	1.57	1	1	Suidae	Sus scrofa	Porco.Monteiro
Porco.Monteiro	3novboca6475787843875baialimpa	Acrocomia aculeata	cordilheira	647578	7843875	2003-10-12 15:10:00	2003-11-13 09:57:00	7627833333	2003-10-11 08:34:00	2003-10-11	08:34:00	8	120.00	2.09	1	1	Suidae	Sus scrofa	Porco.Monteiro
Porco.Monteiro	3novboca6475787843875baialimpa	Acrocomia aculeata	cordilheira	647578	7843875	2003-10-12 15:10:00	2003-11-13 09:57:00	7627833333	2003-10-11 12:49:00	2003-10-11	12:49:00	12	180.00	3.14	1	1	Suidae	Sus scrofa	Porco.Monteiro
Porco.Monteiro	3novboca6475787843875baialimpa	Acrocomia aculeata	cordilheira	647578	7843875	2003-10-12 15:10:00	2003-11-13 09:57:00	7627833333	2003-10-11 12:51:00	2003-10-11	12:51:00	12	180.00	3.14	1	4	Suidae	Sus scrofa	Porco.Monteiro
Porco.Monteiro	3novboca6475787843875baialimpa	Acrocomia aculeata	cordilheira	647578	7843875	2003-10-12 15:10:00	2003-11-13 09:57:00	7627833333	2003-11-11 03:17:00	2003-11-11	03:17:00	3	45.00	0.79	1	1	Suidae	Sus scrofa	Porco.Monteiro
Porco.Monteiro	3novboca6475787843875baialimpa	Acrocomia aculeata	cordilheira	647578	7843875	2003-10-12 15:10:00	2003-11-13 09:57:00	7627833333	2003-11-11 05:30:00	2003-11-11	05:30:00	5	75.00	1.31	1	1	Suidae	Sus scrofa	Porco.Monteiro
Porco.Monteiro	3novboca6475787843875baialimpa	Acrocomia aculeata	cordilheira	647578	7843875	2003-10-12 15:10:00	2003-11-13 09:57:00	7627833333	2003-11-11 07:21:00	2003-11-11	07:21:00	7	105.00	1.83	1	4	Suidae	Sus scrofa	Porco.Monteiro
Porco.Monteiro	3novboca6475787843875baialimpa	Acrocomia aculeata	cordilheira	647578	7843875	2003-10-12 15:10:00	2003-11-13 09:57:00	7627833333	2003-11-11 07:42:00	2003-11-11	07:42:00	7	105.00	1.83	1	1	Suidae	Sus scrofa	Porco.Monteiro
Porco.Monteiro	3novboca6475787843875baialimpa	Acrocomia aculeata	cordilheira	647578	7843875	2003-10-12 15:10:00	2003-11-13 09:57:00	7627833333	2003-11-11 07:47:00	2003-11-11	07:47:00	7	105.00	1.83	1	1	Suidae	Sus scrofa	Porco.Monteiro
Porco.Monteiro	3novboca6475787843875baialimpa	Acrocomia aculeata	cordilheira	647578	7843875	2003-10-12 15:10:00	2003-11-13 09:57:00	7627833333	2003-11-11 07:51:00	2003-11-11	07:51:00	7	105.00	1.83	1	1	Suidae	Sus scrofa	Porco.Monteiro
Porco.Monteiro	3novboca6475787843875baialimpa	Acrocomia aculeata	cordilheira	647578	7843875	2003-10-12 15:10:00	2003-11-13 09:57:00	7627833333	2003-11-11 08:32:00	2003-11-11	08:32:00	8	120.00	2.09	1	1	Suidae	Sus scrofa	Porco.Monteiro
Porco.Monteiro	3novboca6475787843875baialimpa	Acrocomia aculeata	cordilheira	647578	7843875	2003-10-12 15:10:00	2003-11-13 09:57:00	7627833333	2003-11-11 08:59:00	2003-11-11	08:59:00	8	120.00	2.09	1	1	Suidae	Sus scrofa	Porco.Monteiro
Porco.Monteiro	3novboca6475787843875baialimpa	Acrocomia aculeata	cordilheira	647578	7843875	2003-10-12 15:10:00	2003-11-13 09:57:00	7627833333	2003-11-11 09:09:00	2003-11-11	09:09:00	9	135.00	2.36	1	1	Suidae	Sus scrofa	Porco.Monteiro
Porco.Monteiro	3novboca6475787843875baialimpa	Acrocomia aculeata	cordilheira	647578	7843875	2003-10-12 15:10:00	2003-11-13 09:57:00	7627833333	2003-11-11 12:05:00	2003-11-11	12:05:00	12	180.00	3.14	1	2	Suidae	Sus scrofa	Porco.Monteiro
Porco.Monteiro	3novboca6475787843875baialimpa	Acrocomia aculeata	cordilheira	647578	7843875	2003-10-12 15:10:00	2003-11-13 09:57:00	7627833333	2003-11-11 12:11:00	2003-11-11	12:11:00	12	180.00	3.14	1	1	Suidae	Sus scrofa	Porco.Monteiro
Porco.Monteiro	3novboca6475787843875baialimpa	Acrocomia aculeata	cordilheira	647578	7843875	2003-10-12 15:10:00	2003-11-13 09:57:00	7627833333	2003-12-11 03:24:00	2003-12-11	03:24:00	3	45.00	0.79	1	1	Suidae	Sus scrofa	Porco.Monteiro
Porco.Monteiro	3novboca6475787843875baialimpa	Acrocomia aculeata	cordilheira	647578	7843875	2003-10-12 15:10:00	2003-11-13 09:57:00	7627833333	2003-12-11 04:12:00	2003-12-11	04:12:00	4	60.00	1.05	1	1	Suidae	Sus scrofa	Porco.Monteiro
Porco.Monteiro	3novboca6475787843875baialimpa	Acrocomia aculeata	cordilheira	647578	7843875	2003-10-12 15:10:00	2003-11-13 09:57:00	7627833333	2003-12-11 04:15:00	2003-12-11	04:15:00	4	60.00	1.05	1	1	Suidae	Sus scrofa	Porco.Monteiro
Porco.Monteiro	3novboca6475787843875baialimpa	Acrocomia aculeata	cordilheira	647578	7843875	2003-10-12 15:10:00	2003-11-13 09:57:00	7627833333	2003-12-11 04:17:00	2003-12-11	04:17:00	4	60.00	1.05	1	1	Suidae	Sus scrofa	Porco.Monteiro
Porco.Monteiro	3novboca6475787843875baialimpa	Acrocomia aculeata	cordilheira	647578	7843875	2003-10-12 15:10:00	2003-11-13 09:57:00	7627833333	2003-12-11 04:34:00	2003-12-11	04:34:00	4	60.00	1.05	1	1	Suidae	Sus scrofa	Porco.Monteiro
Porco.Monteiro	3novboca6475787843875baialimpa	Acrocomia aculeata	cordilheira	647578	7843875	2003-10-12 15:10:00	2003-11-13 09:57:00	7627833333	2003-12-11 04:48:00	2003-12-11	04:48:00	4	60.00	1.05	1	2	Suidae	Sus scrofa	Porco.Monteiro
Porco.Monteiro	3novboca6475787843875baialimpa	Acrocomia aculeata	cordilheira	647578	7843875	2003-10-12 15:10:00	2003-11-13 09:57:00	7627833333	2003-12-11 04:51:00	2003-12-11	04:51:00	4	60.00	1.05	1	6	Suidae	Sus scrofa	Porco.Monteiro
Porco.Monteiro	3novboca6475787843875baialimpa	Acrocomia aculeata	cordilheira	647578	7843875	2003-10-12 15:10:00	2003-11-13 09:57:00	7627833333	2003-12-11 04:54:00	2003-12-11	04:54:00	4	60.00	1.05	1	6	Suidae	Sus scrofa	Porco.Monteiro
Porco.Monteiro	3novboca6475787843875baialimpa	Acrocomia aculeata	cordilheira	647578	7843875	2003-10-12 15:10:00	2003-11-13 09:57:00	7627833333	2003-12-11 04:59:00	2003-12-11	04:59:00	4	60.00	1.05	1	1	Suidae	Sus scrofa	Porco.Monteiro
Porco.Monteiro	3novboca6475787843875baialimpa	Acrocomia aculeata	cordilheira	647578	7843875	2003-10-12 15:10:00	2003-11-13 09:57:00	7627833333	2003-12-11 06:06:00	2003-12-11	06:06:00	6	90.00	1.57	1	1	Suidae	Sus scrofa	Porco.Monteiro
Porco.Monteiro	3novboca6475787843875baialimpa	Acrocomia aculeata	cordilheira	647578	7843875	2003-10-12 15:10:00	2003-11-13 09:57:00	7627833333	2003-12-11 06:24:00	2003-12-11	06:24:00	6	90.00	1.57	1	1	Suidae	Sus scrofa	Porco.Monteiro
Porco.Monteiro	3novboca6475787843875baialimpa	Acrocomia aculeata	cordilheira	647578	7843875	2003-10-12 15:10:00	2003-11-13 09:57:00	7627833333	2003-12-11 09:53:00	2003-12-11	09:53:00	9	135.00	2.36	1	2	Suidae	Sus scrofa	Porco.Monteiro
Porco.Monteiro	3novboca6475787843875baialimpa	Acrocomia aculeata	cordilheira	647578	7843875	2003-10-12 15:10:00	2003-11-13 09:57:00	7627833333	2003-12-11 13:04:00	2003-12-11	13:04:00	13	195.00	3.40	1	1	Suidae	Sus scrofa	Porco.Monteiro
Porco.Monteiro	3novboca6475787843875baialimpa	Acrocomia aculeata	cordilheira	647578	7843875	2003-10-12 15:10:00	2003-11-13 09:57:00	7627833333	2003-12-11 13:45:00	2003-12-11	13:45:00	13	195.00	3.40	1	1	Suidae	Sus scrofa	Porco.Monteiro
Porco.Monteiro	3novboca6475787843875baialimpa	Acrocomia aculeata	cordilheira	647578	7843875	2003-10-12 15:10:00	2003-11-13 09:57:00	7627833333	2003-12-11 13:56:00	2003-12-11	13:56:00	13	195.00	3.40	1	1	Suidae	Sus scrofa	Porco.Monteiro
Porco.Monteiro	3novboca6475787843875baialimpa	Acrocomia aculeata	cordilheira	647578	7843875	2003-10-12 15:10:00	2003-11-13 09:57:00	7627833333	2003-12-11 14:57:00	2003-12-11	14:57:00	14	210.00	3.67	1	4	Suidae	Sus scrofa	Porco.Monteiro
Porco.Monteiro	3novboca6475787843875baialimpa	Acrocomia aculeata	cordilheira	647578	7843875	2003-10-12 15:10:00	2003-11-13 09:57:00	7627833333	2003-12-11 21:14:00	2003-12-11	21:14:00	21	315.00	5.50	1	1	Suidae	Sus scrofa	Porco.Monteiro
Porco.Monteiro	3novboca6475787843875baialimpa	Acrocomia aculeata	cordilheira	647578	7843875	2003-10-12 15:10:00	2003-11-13 09:57:00	7627833333	11/13/2003 4:58	11/13/2003 0:00	04:58:00	4	60.00	1.05	1	3	Suidae	Sus scrofa	Porco.Monteiro
Porco.Monteiro	3novboca6475787843875baialimpa	Acrocomia aculeata	cordilheira	647578	7843875	2003-10-12 15:10:00	2003-11-13 09:57:00	7627833333	11/13/2003 5:02	11/13/2003 0:00	05:02:00	5	75.00	1.31	1	1	Suidae	Sus scrofa	Porco.Monteiro
Porco.Monteiro	3novboca6475787843875baialimpa	Acrocomia aculeata	cordilheira	647578	7843875	2003-10-12 15:10:00	2003-11-13 09:57:00	7627833333	11/13/2003 5:24	11/13/2003 0:00	05:24:00	5	75.00	1.31	1	3	Suidae	Sus scrofa	Porco.Monteiro
Porco.Monteiro	3novboca6475787843875baialimpa	Acrocomia aculeata	cordilheira	647578	7843875	2003-10-12 15:10:00	2003-11-13 09:57:00	7627833333	11/13/2003 6:37	11/13/2003 0:00	06:37:00	6	90.00	1.57	1	1	Suidae	Sus scrofa	Porco.Monteiro
Porco.Monteiro	3novboca6475787843875baialimpa	Acrocomia aculeata	cordilheira	647578	7843875	2003-10-12 15:10:00	2003-11-13 09:57:00	7627833333	11/13/2003 6:58	11/13/2003 0:00	06:58:00	6	90.00	1.57	1	1	Suidae	Sus scrofa	Porco.Monteiro
Porco.Monteiro	3novboca6475787843875baialimpa	Acrocomia aculeata	cordilheira	647578	7843875	2003-10-12 15:10:00	2003-11-13 09:57:00	7627833333	11/13/2003 9:57	11/13/2003 0:00	09:57:00	9	135.00	2.36	1	1	Suidae	Sus scrofa	Porco.Monteiro
Porco.Monteiro	4novboca6476687843512	Acrocomia aculeata	cordilheira	NA	NA	2003-10-12 17:30:00	2003-11-13 07:37:00	7581166667	2003-12-10 18:10:00	2003-12-10	18:10:00	18	270.00	4.71	1	1	Suidae	Sus scrofa	Porco.Monteiro
Porco.Monteiro	4novboca6476687843512	Acrocomia aculeata	cordilheira	NA	NA	2003-10-12 17:30:00	2003-11-13 07:37:00	7581166667	10/13/2003 4:41	10/13/2003 0:00	04:41:00	4	60.00	1.05	1	1	Suidae	Sus scrofa	Porco.Monteiro
Porco.Monteiro	4novboca6476687843512	Acrocomia aculeata	cordilheira	NA	NA	2003-10-12 17:30:00	2003-11-13 07:37:00	7581166667	10/13/2003 6:06	10/13/2003 0:00	06:06:00	6	90.00	1.57	1	1	Suidae	Sus scrofa	Porco.Monteiro
Porco.Monteiro	4novboca6476687843512	Acrocomia aculeata	cordilheira	NA	NA	2003-10-12 17:30:00	2003-11-13 07:37:00	7581166667	10/14/2003 0:06	10/14/2003 0:00	00:06:00	0	0.00	0.00	1	1	Suidae	Sus scrofa	Porco.Monteiro
Porco.Monteiro	4novboca6476687843512	Acrocomia aculeata	cordilheira	NA	NA	2003-10-12 17:30:00	2003-11-13 07:37:00	7581166667	10/14/2003 0:08	10/14/2003 0:00	00:08:00	0	0.00	0.00	1	1	Suidae	Sus scrofa	Porco.Monteiro
Porco.Monteiro	4novboca6476687843512	Acrocomia aculeata	cordilheira	NA	NA	2003-10-12 17:30:00	2003-11-13 07:37:00	7581166667	10/14/2003 0:12	10/14/2003 0:00	00:12:00	0	0.00	0.00	1	1	Suidae	Sus scrofa	Porco.Monteiro
Porco.Monteiro	4novboca6476687843512	Acrocomia aculeata	cordilheira	NA	NA	2003-10-12 17:30:00	2003-11-13 07:37:00	7581166667	10/14/2003 8:47	10/14/2003 0:00	08:47:00	8	120.00	2.09	1	3	Suidae	Sus scrofa	Porco.Monteiro
Porco.Monteiro	4novboca6476687843512	Acrocomia aculeata	cordilheira	NA	NA	2003-10-12 17:30:00	2003-11-13 07:37:00	7581166667	10/14/2003 8:49	10/14/2003 0:00	08:49:00	8	120.00	2.09	1	1	Suidae	Sus scrofa	Porco.Monteiro
Porco.Monteiro	4novboca6476687843512	Acrocomia aculeata	cordilheira	NA	NA	2003-10-12 17:30:00	2003-11-13 07:37:00	7581166667	10/14/2003 12:36	10/14/2003 0:00	12:36:00	12	180.00	3.14	1	4	Suidae	Sus scrofa	Porco.Monteiro
Porco.Monteiro	4novboca6476687843512	Acrocomia aculeata	cordilheira	NA	NA	2003-10-12 17:30:00	2003-11-13 07:37:00	7581166667	10/14/2003 22:29	10/14/2003 0:00	22:29:00	22	330.00	5.76	1	1	Suidae	Sus scrofa	Porco.Monteiro
Porco.Monteiro	4novboca6476687843512	Acrocomia aculeata	cordilheira	NA	NA	2003-10-12 17:30:00	2003-11-13 07:37:00	7581166667	10/15/2003 7:54	10/15/2003 0:00	07:54:00	7	105.00	1.83	1	3	Suidae	Sus scrofa	Porco.Monteiro
Porco.Monteiro	4novboca6476687843512	Acrocomia aculeata	cordilheira	NA	NA	2003-10-12 17:30:00	2003-11-13 07:37:00	7581166667	10/15/2003 11:43	10/15/2003 0:00	11:43:00	11	165.00	2.88	1	2	Suidae	Sus scrofa	Porco.Monteiro
Porco.Monteiro	4novboca6476687843512	Acrocomia aculeata	cordilheira	NA	NA	2003-10-12 17:30:00	2003-11-13 07:37:00	7581166667	10/15/2003 11:46	10/15/2003 0:00	11:46:00	11	165.00	2.88	1	1	Suidae	Sus scrofa	Porco.Monteiro
Porco.Monteiro	4novboca6476687843512	Acrocomia aculeata	cordilheira	NA	NA	2003-10-12 17:30:00	2003-11-13 07:37:00	7581166667	10/15/2003 11:59	10/15/2003 0:00	11:59:00	11	165.00	2.88	1	1	Suidae	Sus scrofa	Porco.Monteiro
Porco.Monteiro	4novboca6476687843512	Acrocomia aculeata	cordilheira	NA	NA	2003-10-12 17:30:00	2003-11-13 07:37:00	7581166667	10/15/2003 12:01	10/15/2003 0:00	12:01:00	12	180.00	3.14	1	1	Suidae	Sus scrofa	Porco.Monteiro
Porco.Monteiro	4novboca6476687843512	Acrocomia aculeata	cordilheira	NA	NA	2003-10-12 17:30:00	2003-11-13 07:37:00	7581166667	10/15/2003 22:49	10/15/2003 0:00	22:49:00	22	330.00	5.76	1	1	Suidae	Sus scrofa	Porco.Monteiro
Porco.Monteiro	4novboca6476687843512	Acrocomia aculeata	cordilheira	NA	NA	2003-10-12 17:30:00	2003-11-13 07:37:00	7581166667	10/16/2003 0:51	10/16/2003 0:00	00:51:00	0	0.00	0.00	1	1	Suidae	Sus scrofa	Porco.Monteiro
Porco.Monteiro	4novboca6476687843512	Acrocomia aculeata	cordilheira	NA	NA	2003-10-12 17:30:00	2003-11-13 07:37:00	7581166667	10/16/2003 1:06	10/16/2003 0:00	01:06:00	1	15.00	0.26	1	1	Suidae	Sus scrofa	Porco.Monteiro
Porco.Monteiro	4novboca6476687843512	Acrocomia aculeata	cordilheira	NA	NA	2003-10-12 17:30:00	2003-11-13 07:37:00	7581166667	10/16/2003 7:59	10/16/2003 0:00	07:59:00	7	105.00	1.83	1	3	Suidae	Sus scrofa	Porco.Monteiro
Porco.Monteiro	4novboca6476687843512	Acrocomia aculeata	cordilheira	NA	NA	2003-10-12 17:30:00	2003-11-13 07:37:00	7581166667	10/16/2003 8:03	10/16/2003 0:00	08:03:00	8	120.00	2.09	1	1	Suidae	Sus scrofa	Porco.Monteiro
Porco.Monteiro	4novboca6476687843512	Acrocomia aculeata	cordilheira	NA	NA	2003-10-12 17:30:00	2003-11-13 07:37:00	7581166667	10/16/2003 8:51	10/16/2003 0:00	08:51:00	8	120.00	2.09	1	2	Suidae	Sus scrofa	Porco.Monteiro
Porco.Monteiro	4novboca6476687843512	Acrocomia aculeata	cordilheira	NA	NA	2003-10-12 17:30:00	2003-11-13 07:37:00	7581166667	10/16/2003 9:03	10/16/2003 0:00	09:03:00	9	135.00	2.36	1	1	Suidae	Sus scrofa	Porco.Monteiro
Porco.Monteiro	4novboca6476687843512	Acrocomia aculeata	cordilheira	NA	NA	2003-10-12 17:30:00	2003-11-13 07:37:00	7581166667	10/16/2003 16:56	10/16/2003 0:00	16:56:00	16	240.00	4.19	1	1	Suidae	Sus scrofa	Porco.Monteiro
Porco.Monteiro	4novboca6476687843512	Acrocomia aculeata	cordilheira	NA	NA	2003-10-12 17:30:00	2003-11-13 07:37:00	7581166667	10/16/2003 20:04	10/16/2003 0:00	20:04:00	20	300.00	5.24	1	1	Suidae	Sus scrofa	Porco.Monteiro
Porco.Monteiro	4novboca6476687843512	Acrocomia aculeata	cordilheira	NA	NA	2003-10-12 17:30:00	2003-11-13 07:37:00	7581166667	10/16/2003 20:06	10/16/2003 0:00	20:06:00	20	300.00	5.24	1	1	Suidae	Sus scrofa	Porco.Monteiro
Porco.Monteiro	4novboca6476687843512	Acrocomia aculeata	cordilheira	NA	NA	2003-10-12 17:30:00	2003-11-13 07:37:00	7581166667	10/17/2003 1:17	10/17/2003 0:00	01:17:00	1	15.00	0.26	1	1	Suidae	Sus scrofa	Porco.Monteiro
Porco.Monteiro	4novboca6476687843512	Acrocomia aculeata	cordilheira	NA	NA	2003-10-12 17:30:00	2003-11-13 07:37:00	7581166667	10/17/2003 2:01	10/17/2003 0:00	02:01:00	2	30.00	0.52	1	1	Suidae	Sus scrofa	Porco.Monteiro
Porco.Monteiro	4novboca6476687843512	Acrocomia aculeata	cordilheira	NA	NA	2003-10-12 17:30:00	2003-11-13 07:37:00	7581166667	10/17/2003 5:46	10/17/2003 0:00	05:46:00	5	75.00	1.31	1	1	Suidae	Sus scrofa	Porco.Monteiro
Porco.Monteiro	4novboca6476687843512	Acrocomia aculeata	cordilheira	NA	NA	2003-10-12 17:30:00	2003-11-13 07:37:00	7581166667	10/17/2003 6:29	10/17/2003 0:00	06:29:00	6	90.00	1.57	1	1	Suidae	Sus scrofa	Porco.Monteiro
Porco.Monteiro	4novboca6476687843512	Acrocomia aculeata	cordilheira	NA	NA	2003-10-12 17:30:00	2003-11-13 07:37:00	7581166667	10/17/2003 18:31	10/17/2003 0:00	18:31:00	18	270.00	4.71	1	1	Suidae	Sus scrofa	Porco.Monteiro
Porco.Monteiro	4novboca6476687843512	Acrocomia aculeata	cordilheira	NA	NA	2003-10-12 17:30:00	2003-11-13 07:37:00	7581166667	10/17/2003 23:46	10/17/2003 0:00	23:46:00	23	345.00	6.02	1	1	Suidae	Sus scrofa	Porco.Monteiro
Porco.Monteiro	4novboca6476687843512	Acrocomia aculeata	cordilheira	NA	NA	2003-10-12 17:30:00	2003-11-13 07:37:00	7581166667	10/18/2003 0:00	10/18/2003 0:00	00:00:00	0	0.00	0.00	1	1	Suidae	Sus scrofa	Porco.Monteiro
Porco.Monteiro	4novboca6476687843512	Acrocomia aculeata	cordilheira	NA	NA	2003-10-12 17:30:00	2003-11-13 07:37:00	7581166667	10/18/2003 0:17	10/18/2003 0:00	00:17:00	0	0.00	0.00	1	1	Suidae	Sus scrofa	Porco.Monteiro
Porco.Monteiro	4novboca6476687843512	Acrocomia aculeata	cordilheira	NA	NA	2003-10-12 17:30:00	2003-11-13 07:37:00	7581166667	10/18/2003 1:17	10/18/2003 0:00	01:17:00	1	15.00	0.26	1	1	Suidae	Sus scrofa	Porco.Monteiro
Porco.Monteiro	4novboca6476687843512	Acrocomia aculeata	cordilheira	NA	NA	2003-10-12 17:30:00	2003-11-13 07:37:00	7581166667	10/18/2003 7:52	10/18/2003 0:00	07:52:00	7	105.00	1.83	1	1	Suidae	Sus scrofa	Porco.Monteiro
Porco.Monteiro	4novboca6476687843512	Acrocomia aculeata	cordilheira	NA	NA	2003-10-12 17:30:00	2003-11-13 07:37:00	7581166667	10/18/2003 11:01	10/18/2003 0:00	11:01:00	11	165.00	2.88	1	1	Suidae	Sus scrofa	Porco.Monteiro
Porco.Monteiro	4novboca6476687843512	Acrocomia aculeata	cordilheira	NA	NA	2003-10-12 17:30:00	2003-11-13 07:37:00	7581166667	10/19/2003 2:28	10/19/2003 0:00	02:28:00	2	30.00	0.52	1	1	Suidae	Sus scrofa	Porco.Monteiro
Porco.Monteiro	4novboca6476687843512	Acrocomia aculeata	cordilheira	NA	NA	2003-10-12 17:30:00	2003-11-13 07:37:00	7581166667	10/19/2003 2:30	10/19/2003 0:00	02:30:00	2	30.00	0.52	1	1	Suidae	Sus scrofa	Porco.Monteiro
Porco.Monteiro	4novboca6476687843512	Acrocomia aculeata	cordilheira	NA	NA	2003-10-12 17:30:00	2003-11-13 07:37:00	7581166667	10/19/2003 3:28	10/19/2003 0:00	03:28:00	3	45.00	0.79	1	1	Suidae	Sus scrofa	Porco.Monteiro
Porco.Monteiro	4novboca6476687843512	Acrocomia aculeata	cordilheira	NA	NA	2003-10-12 17:30:00	2003-11-13 07:37:00	7581166667	10/19/2003 10:13	10/19/2003 0:00	10:13:00	10	150.00	2.62	1	1	Suidae	Sus scrofa	Porco.Monteiro
Porco.Monteiro	4novboca6476687843512	Acrocomia aculeata	cordilheira	NA	NA	2003-10-12 17:30:00	2003-11-13 07:37:00	7581166667	10/19/2003 17:32	10/19/2003 0:00	17:32:00	17	255.00	4.45	1	1	Suidae	Sus scrofa	Porco.Monteiro
Porco.Monteiro	4novboca6476687843512	Acrocomia aculeata	cordilheira	NA	NA	2003-10-12 17:30:00	2003-11-13 07:37:00	7581166667	10/19/2003 17:57	10/19/2003 0:00	17:57:00	17	255.00	4.45	1	1	Suidae	Sus scrofa	Porco.Monteiro
Porco.Monteiro	4novboca6476687843512	Acrocomia aculeata	cordilheira	NA	NA	2003-10-12 17:30:00	2003-11-13 07:37:00	7581166667	10/19/2003 23:22	10/19/2003 0:00	23:22:00	23	345.00	6.02	1	1	Suidae	Sus scrofa	Porco.Monteiro
Porco.Monteiro	4novboca6476687843512	Acrocomia aculeata	cordilheira	NA	NA	2003-10-12 17:30:00	2003-11-13 07:37:00	7581166667	10/19/2003 23:53	10/19/2003 0:00	23:53:00	23	345.00	6.02	1	1	Suidae	Sus scrofa	Porco.Monteiro
Porco.Monteiro	4novboca6476687843512	Acrocomia aculeata	cordilheira	NA	NA	2003-10-12 17:30:00	2003-11-13 07:37:00	7581166667	10/20/2003 0:25	10/20/2003 0:00	00:25:00	0	0.00	0.00	1	1	Suidae	Sus scrofa	Porco.Monteiro
Porco.Monteiro	4novboca6476687843512	Acrocomia aculeata	cordilheira	NA	NA	2003-10-12 17:30:00	2003-11-13 07:37:00	7581166667	10/20/2003 5:36	10/20/2003 0:00	05:36:00	5	75.00	1.31	1	1	Suidae	Sus scrofa	Porco.Monteiro
Porco.Monteiro	4novboca6476687843512	Acrocomia aculeata	cordilheira	NA	NA	2003-10-12 17:30:00	2003-11-13 07:37:00	7581166667	10/20/2003 7:16	10/20/2003 0:00	07:16:00	7	105.00	1.83	1	1	Suidae	Sus scrofa	Porco.Monteiro
Porco.Monteiro	4novboca6476687843512	Acrocomia aculeata	cordilheira	NA	NA	2003-10-12 17:30:00	2003-11-13 07:37:00	7581166667	10/20/2003 16:52	10/20/2003 0:00	16:52:00	16	240.00	4.19	1	1	Suidae	Sus scrofa	Porco.Monteiro
Porco.Monteiro	4novboca6476687843512	Acrocomia aculeata	cordilheira	NA	NA	2003-10-12 17:30:00	2003-11-13 07:37:00	7581166667	10/20/2003 17:45	10/20/2003 0:00	17:45:00	17	255.00	4.45	1	1	Suidae	Sus scrofa	Porco.Monteiro
Porco.Monteiro	4novboca6476687843512	Acrocomia aculeata	cordilheira	NA	NA	2003-10-12 17:30:00	2003-11-13 07:37:00	7581166667	10/20/2003 19:13	10/20/2003 0:00	19:13:00	19	285.00	4.97	1	1	Suidae	Sus scrofa	Porco.Monteiro
Porco.Monteiro	4novboca6476687843512	Acrocomia aculeata	cordilheira	NA	NA	2003-10-12 17:30:00	2003-11-13 07:37:00	7581166667	10/20/2003 20:54	10/20/2003 0:00	20:54:00	20	300.00	5.24	1	1	Suidae	Sus scrofa	Porco.Monteiro
Porco.Monteiro	4novboca6476687843512	Acrocomia aculeata	cordilheira	NA	NA	2003-10-12 17:30:00	2003-11-13 07:37:00	7581166667	10/21/2003 1:04	10/21/2003 0:00	01:04:00	1	15.00	0.26	1	1	Suidae	Sus scrofa	Porco.Monteiro
Porco.Monteiro	4novboca6476687843512	Acrocomia aculeata	cordilheira	NA	NA	2003-10-12 17:30:00	2003-11-13 07:37:00	7581166667	10/21/2003 4:59	10/21/2003 0:00	04:59:00	4	60.00	1.05	1	1	Suidae	Sus scrofa	Porco.Monteiro
Porco.Monteiro	4novboca6476687843512	Acrocomia aculeata	cordilheira	NA	NA	2003-10-12 17:30:00	2003-11-13 07:37:00	7581166667	10/21/2003 5:06	10/21/2003 0:00	05:06:00	5	75.00	1.31	1	2	Suidae	Sus scrofa	Porco.Monteiro
Porco.Monteiro	4novboca6476687843512	Acrocomia aculeata	cordilheira	NA	NA	2003-10-12 17:30:00	2003-11-13 07:37:00	7581166667	10/21/2003 14:14	10/21/2003 0:00	14:14:00	14	210.00	3.67	1	1	Suidae	Sus scrofa	Porco.Monteiro
Porco.Monteiro	4novboca6476687843512	Acrocomia aculeata	cordilheira	NA	NA	2003-10-12 17:30:00	2003-11-13 07:37:00	7581166667	10/21/2003 15:46	10/21/2003 0:00	15:46:00	15	225.00	3.93	1	1	Suidae	Sus scrofa	Porco.Monteiro
Porco.Monteiro	4novboca6476687843512	Acrocomia aculeata	cordilheira	NA	NA	2003-10-12 17:30:00	2003-11-13 07:37:00	7581166667	10/21/2003 16:36	10/21/2003 0:00	16:36:00	16	240.00	4.19	1	1	Suidae	Sus scrofa	Porco.Monteiro
Porco.Monteiro	4novboca6476687843512	Acrocomia aculeata	cordilheira	NA	NA	2003-10-12 17:30:00	2003-11-13 07:37:00	7581166667	10/21/2003 19:10	10/21/2003 0:00	19:10:00	19	285.00	4.97	1	1	Suidae	Sus scrofa	Porco.Monteiro
Porco.Monteiro	4novboca6476687843512	Acrocomia aculeata	cordilheira	NA	NA	2003-10-12 17:30:00	2003-11-13 07:37:00	7581166667	10/21/2003 20:14	10/21/2003 0:00	20:14:00	20	300.00	5.24	1	1	Suidae	Sus scrofa	Porco.Monteiro
Porco.Monteiro	4novboca6476687843512	Acrocomia aculeata	cordilheira	NA	NA	2003-10-12 17:30:00	2003-11-13 07:37:00	7581166667	10/21/2003 20:44	10/21/2003 0:00	20:44:00	20	300.00	5.24	1	1	Suidae	Sus scrofa	Porco.Monteiro
Porco.Monteiro	4novboca6476687843512	Acrocomia aculeata	cordilheira	NA	NA	2003-10-12 17:30:00	2003-11-13 07:37:00	7581166667	10/21/2003 23:00	10/21/2003 0:00	23:00:00	23	345.00	6.02	1	1	Suidae	Sus scrofa	Porco.Monteiro
Porco.Monteiro	4novboca6476687843512	Acrocomia aculeata	cordilheira	NA	NA	2003-10-12 17:30:00	2003-11-13 07:37:00	7581166667	10/21/2003 23:56	10/21/2003 0:00	23:56:00	23	345.00	6.02	1	1	Suidae	Sus scrofa	Porco.Monteiro
Porco.Monteiro	4novboca6476687843512	Acrocomia aculeata	cordilheira	NA	NA	2003-10-12 17:30:00	2003-11-13 07:37:00	7581166667	10/22/2003 4:33	10/22/2003 0:00	04:33:00	4	60.00	1.05	1	1	Suidae	Sus scrofa	Porco.Monteiro
Porco.Monteiro	4novboca6476687843512	Acrocomia aculeata	cordilheira	NA	NA	2003-10-12 17:30:00	2003-11-13 07:37:00	7581166667	10/22/2003 13:42	10/22/2003 0:00	13:42:00	13	195.00	3.40	1	1	Suidae	Sus scrofa	Porco.Monteiro
Porco.Monteiro	4novboca6476687843512	Acrocomia aculeata	cordilheira	NA	NA	2003-10-12 17:30:00	2003-11-13 07:37:00	7581166667	10/23/2003 8:47	10/23/2003 0:00	08:47:00	8	120.00	2.09	1	3	Suidae	Sus scrofa	Porco.Monteiro
Porco.Monteiro	4novboca6476687843512	Acrocomia aculeata	cordilheira	NA	NA	2003-10-12 17:30:00	2003-11-13 07:37:00	7581166667	10/23/2003 13:00	10/23/2003 0:00	13:00:00	13	195.00	3.40	1	1	Suidae	Sus scrofa	Porco.Monteiro
Porco.Monteiro	4novboca6476687843512	Acrocomia aculeata	cordilheira	NA	NA	2003-10-12 17:30:00	2003-11-13 07:37:00	7581166667	10/23/2003 17:54	10/23/2003 0:00	17:54:00	17	255.00	4.45	1	1	Suidae	Sus scrofa	Porco.Monteiro
Porco.Monteiro	4novboca6476687843512	Acrocomia aculeata	cordilheira	NA	NA	2003-10-12 17:30:00	2003-11-13 07:37:00	7581166667	10/24/2003 2:29	10/24/2003 0:00	02:29:00	2	30.00	0.52	1	1	Suidae	Sus scrofa	Porco.Monteiro
Porco.Monteiro	4novboca6476687843512	Acrocomia aculeata	cordilheira	NA	NA	2003-10-12 17:30:00	2003-11-13 07:37:00	7581166667	10/24/2003 8:27	10/24/2003 0:00	08:27:00	8	120.00	2.09	1	1	Suidae	Sus scrofa	Porco.Monteiro
Porco.Monteiro	4novboca6476687843512	Acrocomia aculeata	cordilheira	NA	NA	2003-10-12 17:30:00	2003-11-13 07:37:00	7581166667	10/24/2003 18:58	10/24/2003 0:00	18:58:00	18	270.00	4.71	1	1	Suidae	Sus scrofa	Porco.Monteiro
Porco.Monteiro	4novboca6476687843512	Acrocomia aculeata	cordilheira	NA	NA	2003-10-12 17:30:00	2003-11-13 07:37:00	7581166667	10/24/2003 22:16	10/24/2003 0:00	22:16:00	22	330.00	5.76	1	1	Suidae	Sus scrofa	Porco.Monteiro
Porco.Monteiro	4novboca6476687843512	Acrocomia aculeata	cordilheira	NA	NA	2003-10-12 17:30:00	2003-11-13 07:37:00	7581166667	10/25/2003 1:47	10/25/2003 0:00	01:47:00	1	15.00	0.26	1	1	Suidae	Sus scrofa	Porco.Monteiro
Porco.Monteiro	4novboca6476687843512	Acrocomia aculeata	cordilheira	NA	NA	2003-10-12 17:30:00	2003-11-13 07:37:00	7581166667	10/25/2003 5:59	10/25/2003 0:00	05:59:00	5	75.00	1.31	1	1	Suidae	Sus scrofa	Porco.Monteiro
Porco.Monteiro	4novboca6476687843512	Acrocomia aculeata	cordilheira	NA	NA	2003-10-12 17:30:00	2003-11-13 07:37:00	7581166667	10/25/2003 8:43	10/25/2003 0:00	08:43:00	8	120.00	2.09	1	1	Suidae	Sus scrofa	Porco.Monteiro
Porco.Monteiro	4novboca6476687843512	Acrocomia aculeata	cordilheira	NA	NA	2003-10-12 17:30:00	2003-11-13 07:37:00	7581166667	10/25/2003 18:24	10/25/2003 0:00	18:24:00	18	270.00	4.71	1	1	Suidae	Sus scrofa	Porco.Monteiro
Porco.Monteiro	4novboca6476687843512	Acrocomia aculeata	cordilheira	NA	NA	2003-10-12 17:30:00	2003-11-13 07:37:00	7581166667	10/26/2003 0:59	10/26/2003 0:00	00:59:00	0	0.00	0.00	1	1	Suidae	Sus scrofa	Porco.Monteiro
Porco.Monteiro	4novboca6476687843512	Acrocomia aculeata	cordilheira	NA	NA	2003-10-12 17:30:00	2003-11-13 07:37:00	7581166667	10/27/2003 5:18	10/27/2003 0:00	05:18:00	5	75.00	1.31	1	1	Suidae	Sus scrofa	Porco.Monteiro
Porco.Monteiro	4novboca6476687843512	Acrocomia aculeata	cordilheira	NA	NA	2003-10-12 17:30:00	2003-11-13 07:37:00	7581166667	10/27/2003 5:36	10/27/2003 0:00	05:36:00	5	75.00	1.31	1	4	Suidae	Sus scrofa	Porco.Monteiro
Porco.Monteiro	4novboca6476687843512	Acrocomia aculeata	cordilheira	NA	NA	2003-10-12 17:30:00	2003-11-13 07:37:00	7581166667	10/28/2003 3:24	10/28/2003 0:00	03:24:00	3	45.00	0.79	1	1	Suidae	Sus scrofa	Porco.Monteiro
Porco.Monteiro	4novboca6476687843512	Acrocomia aculeata	cordilheira	NA	NA	2003-10-12 17:30:00	2003-11-13 07:37:00	7581166667	10/29/2003 13:27	10/29/2003 0:00	13:27:00	13	195.00	3.40	1	2	Suidae	Sus scrofa	Porco.Monteiro
Porco.Monteiro	4novboca6476687843512	Acrocomia aculeata	cordilheira	NA	NA	2003-10-12 17:30:00	2003-11-13 07:37:00	7581166667	10/29/2003 14:14	10/29/2003 0:00	14:14:00	14	210.00	3.67	1	2	Suidae	Sus scrofa	Porco.Monteiro
Porco.Monteiro	4novboca6476687843512	Acrocomia aculeata	cordilheira	NA	NA	2003-10-12 17:30:00	2003-11-13 07:37:00	7581166667	10/29/2003 21:19	10/29/2003 0:00	21:19:00	21	315.00	5.50	1	1	Suidae	Sus scrofa	Porco.Monteiro
Porco.Monteiro	4novboca6476687843512	Acrocomia aculeata	cordilheira	NA	NA	2003-10-12 17:30:00	2003-11-13 07:37:00	7581166667	10/30/2003 7:49	10/30/2003 0:00	07:49:00	7	105.00	1.83	1	1	Suidae	Sus scrofa	Porco.Monteiro
Porco.Monteiro	4novboca6476687843512	Acrocomia aculeata	cordilheira	NA	NA	2003-10-12 17:30:00	2003-11-13 07:37:00	7581166667	10/30/2003 10:41	10/30/2003 0:00	10:41:00	10	150.00	2.62	1	2	Suidae	Sus scrofa	Porco.Monteiro
Porco.Monteiro	4novboca6476687843512	Acrocomia aculeata	cordilheira	NA	NA	2003-10-12 17:30:00	2003-11-13 07:37:00	7581166667	10/31/2003 4:59	10/31/2003 0:00	04:59:00	4	60.00	1.05	1	1	Suidae	Sus scrofa	Porco.Monteiro
Porco.Monteiro	4novboca6476687843512	Acrocomia aculeata	cordilheira	NA	NA	2003-10-12 17:30:00	2003-11-13 07:37:00	7581166667	10/31/2003 9:56	10/31/2003 0:00	09:56:00	9	135.00	2.36	1	1	Suidae	Sus scrofa	Porco.Monteiro
Porco.Monteiro	4novboca6476687843512	Acrocomia aculeata	cordilheira	NA	NA	2003-10-12 17:30:00	2003-11-13 07:37:00	7581166667	10/31/2003 13:36	10/31/2003 0:00	13:36:00	13	195.00	3.40	1	1	Suidae	Sus scrofa	Porco.Monteiro
Porco.Monteiro	4novboca6476687843512	Acrocomia aculeata	cordilheira	NA	NA	2003-10-12 17:30:00	2003-11-13 07:37:00	7581166667	10/31/2003 14:37	10/31/2003 0:00	14:37:00	14	210.00	3.67	1	1	Suidae	Sus scrofa	Porco.Monteiro
Porco.Monteiro	4novboca6476687843512	Acrocomia aculeata	cordilheira	NA	NA	2003-10-12 17:30:00	2003-11-13 07:37:00	7581166667	2003-01-11 04:42:00	2003-01-11	04:42:00	4	60.00	1.05	1	1	Suidae	Sus scrofa	Porco.Monteiro
Porco.Monteiro	4novboca6476687843512	Acrocomia aculeata	cordilheira	NA	NA	2003-10-12 17:30:00	2003-11-13 07:37:00	7581166667	2003-01-11 07:00:00	2003-01-11	07:00:00	7	105.00	1.83	1	2	Suidae	Sus scrofa	Porco.Monteiro
Porco.Monteiro	4novboca6476687843512	Acrocomia aculeata	cordilheira	NA	NA	2003-10-12 17:30:00	2003-11-13 07:37:00	7581166667	2003-01-11 07:51:00	2003-01-11	07:51:00	7	105.00	1.83	1	2	Suidae	Sus scrofa	Porco.Monteiro
Porco.Monteiro	4novboca6476687843512	Acrocomia aculeata	cordilheira	NA	NA	2003-10-12 17:30:00	2003-11-13 07:37:00	7581166667	2003-01-11 14:59:00	2003-01-11	14:59:00	14	210.00	3.67	1	1	Suidae	Sus scrofa	Porco.Monteiro
Porco.Monteiro	4novboca6476687843512	Acrocomia aculeata	cordilheira	NA	NA	2003-10-12 17:30:00	2003-11-13 07:37:00	7581166667	2003-01-11 19:28:00	2003-01-11	19:28:00	19	285.00	4.97	1	1	Suidae	Sus scrofa	Porco.Monteiro
Porco.Monteiro	4novboca6476687843512	Acrocomia aculeata	cordilheira	NA	NA	2003-10-12 17:30:00	2003-11-13 07:37:00	7581166667	2003-01-11 19:30:00	2003-01-11	19:30:00	19	285.00	4.97	1	1	Suidae	Sus scrofa	Porco.Monteiro
Porco.Monteiro	4novboca6476687843512	Acrocomia aculeata	cordilheira	NA	NA	2003-10-12 17:30:00	2003-11-13 07:37:00	7581166667	2003-02-11 08:31:00	2003-02-11	08:31:00	8	120.00	2.09	1	2	Suidae	Sus scrofa	Porco.Monteiro
Porco.Monteiro	4novboca6476687843512	Acrocomia aculeata	cordilheira	NA	NA	2003-10-12 17:30:00	2003-11-13 07:37:00	7581166667	2003-02-11 11:07:00	2003-02-11	11:07:00	11	165.00	2.88	1	2	Suidae	Sus scrofa	Porco.Monteiro
Porco.Monteiro	4novboca6476687843512	Acrocomia aculeata	cordilheira	NA	NA	2003-10-12 17:30:00	2003-11-13 07:37:00	7581166667	2003-02-11 14:33:00	2003-02-11	14:33:00	14	210.00	3.67	1	2	Suidae	Sus scrofa	Porco.Monteiro
Porco.Monteiro	4novboca6476687843512	Acrocomia aculeata	cordilheira	NA	NA	2003-10-12 17:30:00	2003-11-13 07:37:00	7581166667	2003-02-11 15:11:00	2003-02-11	15:11:00	15	225.00	3.93	1	3	Suidae	Sus scrofa	Porco.Monteiro
Porco.Monteiro	4novboca6476687843512	Acrocomia aculeata	cordilheira	NA	NA	2003-10-12 17:30:00	2003-11-13 07:37:00	7581166667	2003-03-11 05:10:00	2003-03-11	05:10:00	5	75.00	1.31	1	1	Suidae	Sus scrofa	Porco.Monteiro
Porco.Monteiro	4novboca6476687843512	Acrocomia aculeata	cordilheira	NA	NA	2003-10-12 17:30:00	2003-11-13 07:37:00	7581166667	2003-03-11 05:14:00	2003-03-11	05:14:00	5	75.00	1.31	1	1	Suidae	Sus scrofa	Porco.Monteiro
Porco.Monteiro	4novboca6476687843512	Acrocomia aculeata	cordilheira	NA	NA	2003-10-12 17:30:00	2003-11-13 07:37:00	7581166667	2003-03-11 06:21:00	2003-03-11	06:21:00	6	90.00	1.57	1	4	Suidae	Sus scrofa	Porco.Monteiro
Porco.Monteiro	4novboca6476687843512	Acrocomia aculeata	cordilheira	NA	NA	2003-10-12 17:30:00	2003-11-13 07:37:00	7581166667	2003-03-11 08:52:00	2003-03-11	08:52:00	8	120.00	2.09	1	3	Suidae	Sus scrofa	Porco.Monteiro
Porco.Monteiro	4novboca6476687843512	Acrocomia aculeata	cordilheira	NA	NA	2003-10-12 17:30:00	2003-11-13 07:37:00	7581166667	2003-03-11 15:30:00	2003-03-11	15:30:00	15	225.00	3.93	1	1	Suidae	Sus scrofa	Porco.Monteiro
Porco.Monteiro	4novboca6476687843512	Acrocomia aculeata	cordilheira	NA	NA	2003-10-12 17:30:00	2003-11-13 07:37:00	7581166667	2003-03-11 15:32:00	2003-03-11	15:32:00	15	225.00	3.93	1	1	Suidae	Sus scrofa	Porco.Monteiro
Porco.Monteiro	4novboca6476687843512	Acrocomia aculeata	cordilheira	NA	NA	2003-10-12 17:30:00	2003-11-13 07:37:00	7581166667	2003-03-11 15:40:00	2003-03-11	15:40:00	15	225.00	3.93	1	2	Suidae	Sus scrofa	Porco.Monteiro
Porco.Monteiro	4novboca6476687843512	Acrocomia aculeata	cordilheira	NA	NA	2003-10-12 17:30:00	2003-11-13 07:37:00	7581166667	2003-03-11 18:01:00	2003-03-11	18:01:00	18	270.00	4.71	1	1	Suidae	Sus scrofa	Porco.Monteiro
Porco.Monteiro	4novboca6476687843512	Acrocomia aculeata	cordilheira	NA	NA	2003-10-12 17:30:00	2003-11-13 07:37:00	7581166667	2003-04-11 03:22:00	2003-04-11	03:22:00	3	45.00	0.79	1	1	Suidae	Sus scrofa	Porco.Monteiro
Porco.Monteiro	4novboca6476687843512	Acrocomia aculeata	cordilheira	NA	NA	2003-10-12 17:30:00	2003-11-13 07:37:00	7581166667	2003-04-11 03:35:00	2003-04-11	03:35:00	3	45.00	0.79	1	1	Suidae	Sus scrofa	Porco.Monteiro
Porco.Monteiro	4novboca6476687843512	Acrocomia aculeata	cordilheira	NA	NA	2003-10-12 17:30:00	2003-11-13 07:37:00	7581166667	2003-05-11 00:49:00	2003-05-11	00:49:00	0	0.00	0.00	1	1	Suidae	Sus scrofa	Porco.Monteiro
Porco.Monteiro	4novboca6476687843512	Acrocomia aculeata	cordilheira	NA	NA	2003-10-12 17:30:00	2003-11-13 07:37:00	7581166667	2003-05-11 04:51:00	2003-05-11	04:51:00	4	60.00	1.05	1	1	Suidae	Sus scrofa	Porco.Monteiro
Porco.Monteiro	4novboca6476687843512	Acrocomia aculeata	cordilheira	NA	NA	2003-10-12 17:30:00	2003-11-13 07:37:00	7581166667	2003-05-11 10:34:00	2003-05-11	10:34:00	10	150.00	2.62	1	1	Suidae	Sus scrofa	Porco.Monteiro
Porco.Monteiro	4novboca6476687843512	Acrocomia aculeata	cordilheira	NA	NA	2003-10-12 17:30:00	2003-11-13 07:37:00	7581166667	2003-05-11 12:22:00	2003-05-11	12:22:00	12	180.00	3.14	1	1	Suidae	Sus scrofa	Porco.Monteiro
Porco.Monteiro	4novboca6476687843512	Acrocomia aculeata	cordilheira	NA	NA	2003-10-12 17:30:00	2003-11-13 07:37:00	7581166667	2003-06-11 01:50:00	2003-06-11	01:50:00	1	15.00	0.26	1	1	Suidae	Sus scrofa	Porco.Monteiro
Porco.Monteiro	4novboca6476687843512	Acrocomia aculeata	cordilheira	NA	NA	2003-10-12 17:30:00	2003-11-13 07:37:00	7581166667	2003-06-11 09:44:00	2003-06-11	09:44:00	9	135.00	2.36	1	1	Suidae	Sus scrofa	Porco.Monteiro
Porco.Monteiro	4novboca6476687843512	Acrocomia aculeata	cordilheira	NA	NA	2003-10-12 17:30:00	2003-11-13 07:37:00	7581166667	2003-07-11 00:46:00	2003-07-11	00:46:00	0	0.00	0.00	1	1	Suidae	Sus scrofa	Porco.Monteiro
Porco.Monteiro	4novboca6476687843512	Acrocomia aculeata	cordilheira	NA	NA	2003-10-12 17:30:00	2003-11-13 07:37:00	7581166667	2003-07-11 12:30:00	2003-07-11	12:30:00	12	180.00	3.14	1	1	Suidae	Sus scrofa	Porco.Monteiro
Porco.Monteiro	4novboca6476687843512	Acrocomia aculeata	cordilheira	NA	NA	2003-10-12 17:30:00	2003-11-13 07:37:00	7581166667	2003-08-11 13:53:00	2003-08-11	13:53:00	13	195.00	3.40	1	1	Suidae	Sus scrofa	Porco.Monteiro
Porco.Monteiro	4novboca6476687843512	Acrocomia aculeata	cordilheira	NA	NA	2003-10-12 17:30:00	2003-11-13 07:37:00	7581166667	2003-08-11 21:35:00	2003-08-11	21:35:00	21	315.00	5.50	1	1	Suidae	Sus scrofa	Porco.Monteiro
Porco.Monteiro	4novboca6476687843512	Acrocomia aculeata	cordilheira	NA	NA	2003-10-12 17:30:00	2003-11-13 07:37:00	7581166667	2003-09-11 05:32:00	2003-09-11	05:32:00	5	75.00	1.31	1	1	Suidae	Sus scrofa	Porco.Monteiro
Porco.Monteiro	4novboca6476687843512	Acrocomia aculeata	cordilheira	NA	NA	2003-10-12 17:30:00	2003-11-13 07:37:00	7581166667	2003-09-11 14:08:00	2003-09-11	14:08:00	14	210.00	3.67	1	1	Suidae	Sus scrofa	Porco.Monteiro
Porco.Monteiro	4novboca6476687843512	Acrocomia aculeata	cordilheira	NA	NA	2003-10-12 17:30:00	2003-11-13 07:37:00	7581166667	2003-10-11 10:17:00	2003-10-11	10:17:00	10	150.00	2.62	1	1	Suidae	Sus scrofa	Porco.Monteiro
Porco.Monteiro	4novboca6476687843512	Acrocomia aculeata	cordilheira	NA	NA	2003-10-12 17:30:00	2003-11-13 07:37:00	7581166667	2003-10-11 13:20:00	2003-10-11	13:20:00	13	195.00	3.40	1	3	Suidae	Sus scrofa	Porco.Monteiro
Porco.Monteiro	4novboca6476687843512	Acrocomia aculeata	cordilheira	NA	NA	2003-10-12 17:30:00	2003-11-13 07:37:00	7581166667	2003-10-11 18:23:00	2003-10-11	18:23:00	18	270.00	4.71	1	1	Suidae	Sus scrofa	Porco.Monteiro
Porco.Monteiro	4novboca6476687843512	Acrocomia aculeata	cordilheira	NA	NA	2003-10-12 17:30:00	2003-11-13 07:37:00	7581166667	2003-11-11 13:50:00	2003-11-11	13:50:00	13	195.00	3.40	1	2	Suidae	Sus scrofa	Porco.Monteiro
Porco.Monteiro	4novboca6476687843512	Acrocomia aculeata	cordilheira	NA	NA	2003-10-12 17:30:00	2003-11-13 07:37:00	7581166667	2003-12-11 04:31:00	2003-12-11	04:31:00	4	60.00	1.05	1	1	Suidae	Sus scrofa	Porco.Monteiro
Porco.Monteiro	4novboca6476687843512	Acrocomia aculeata	cordilheira	NA	NA	2003-10-12 17:30:00	2003-11-13 07:37:00	7581166667	2003-12-11 05:33:00	2003-12-11	05:33:00	5	75.00	1.31	1	1	Suidae	Sus scrofa	Porco.Monteiro
Porco.Monteiro	4novboca6476687843512	Acrocomia aculeata	cordilheira	NA	NA	2003-10-12 17:30:00	2003-11-13 07:37:00	7581166667	2003-12-11 08:57:00	2003-12-11	08:57:00	8	120.00	2.09	1	1	Suidae	Sus scrofa	Porco.Monteiro
Porco.Monteiro	4novboca6476687843512	Acrocomia aculeata	cordilheira	NA	NA	2003-10-12 17:30:00	2003-11-13 07:37:00	7581166667	2003-12-11 21:31:00	2003-12-11	21:31:00	21	315.00	5.50	1	1	Suidae	Sus scrofa	Porco.Monteiro
Porco.Monteiro	4novboca6476687843512	Acrocomia aculeata	cordilheira	NA	NA	2003-10-12 17:30:00	2003-11-13 07:37:00	7581166667	11/13/2003 7:37	11/13/2003 0:00	07:37:00	7	105.00	1.83	1	1	Suidae	Sus scrofa	Porco.Monteiro
Porco.monteiro	Agonandra brasiliensis30/11/2004 19:15	Agonandra brasiliensis	NA	NA	NA	2004-11-30 19:15:00	2004-12-08 22:40:00	1954166667	00/01/1900 04:55:00	00/01/1900	04:55:00	4	60.00	1.05	1	1	Suidae	Sus scrofa	Porco.Monteiro
Porco.monteiro	Agonandra brasiliensis30/11/2004 19:15	Agonandra brasiliensis	NA	NA	NA	2004-11-30 19:15:00	2004-12-08 22:40:00	1954166667	00/01/1900 03:11:00	00/01/1900	03:11:00	3	45.00	0.79	1	2	Suidae	Sus scrofa	Porco.Monteiro
Porco.monteiro	Agonandra brasiliensis30/11/2004 19:15	Agonandra brasiliensis	NA	NA	NA	2004-11-30 19:15:00	2004-12-08 22:40:00	1954166667	00/01/1900 19:08:00	00/01/1900	19:08:00	19	285.00	4.97	1	2	Suidae	Sus scrofa	Porco.Monteiro
Porco.monteiro	Agonandra brasiliensis30/11/2004 19:15	Agonandra brasiliensis	NA	NA	NA	2004-11-30 19:15:00	2004-12-08 22:40:00	1954166667	00/01/1900 03:53:00	00/01/1900	03:53:00	3	45.00	0.79	1	2	Suidae	Sus scrofa	Porco.Monteiro
Porco.monteiro	Alibertia sessilis	Alibertia sessilis	NA	NA	NA	2010-02-17 14:56:00	2010-02-19 18:59:00	52.05	00/01/1900 05:46:00	00/01/1900	05:46:00	5	75.00	1.31	1	1	Suidae	Sus scrofa	Porco.Monteiro
Porco.monteiro	Alibertia sessilis01/02/2010 14:56	Alibertia sessilis	NA	NA	NA	2010-02-01 14:56:00	2010-02-03 18:59:00	52.05	00/01/1900 05:40:00	00/01/1900	05:40:00	5	75.00	1.31	1	1	Suidae	Sus scrofa	Porco.Monteiro
Porco.monteiro	Alibertia sessilis01/02/2010 14:56	Alibertia sessilis	NA	NA	NA	2010-02-05 14:56:00	2010-02-07 18:59:00	52.05	00/01/1900 05:45:00	00/01/1900	05:45:00	5	75.00	1.31	1	1	Suidae	Sus scrofa	Porco.Monteiro
Porco.monteiro	Alibertia sessilis01/02/2010 14:56	Alibertia sessilis	NA	NA	NA	2010-02-08 14:56:00	2010-02-10 18:59:00	52.05	00/01/1900 05:46:00	00/01/1900	05:46:00	5	75.00	1.31	1	4	Suidae	Sus scrofa	Porco.Monteiro
Porco.monteiro	Alibertia sessilis01/02/2010 14:56	Alibertia sessilis	NA	NA	NA	2010-01-09 14:56:00	2010-01-11 18:59:00	52.05	00/01/1900 05:36:00	00/01/1900	05:36:00	5	75.00	1.31	1	1	Suidae	Sus scrofa	Porco.Monteiro
Porco.monteiro	Alibertia sessilis01/02/2010 14:56	Alibertia sessilis	NA	NA	NA	2010-02-09 14:56:00	2010-02-11 18:59:00	52.05	00/01/1900 05:46:00	00/01/1900	05:46:00	5	75.00	1.31	1	1	Suidae	Sus scrofa	Porco.Monteiro
Porco.monteiro	Alibertia sessilis01/02/2010 14:56	Alibertia sessilis	NA	NA	NA	2010-02-10 14:56:00	2010-02-12 18:59:00	52.05	00/01/1900 05:46:00	00/01/1900	05:46:00	5	75.00	1.31	1	2	Suidae	Sus scrofa	Porco.Monteiro
Porco.monteiro	Alibertia sessilis01/02/2010 14:56	Alibertia sessilis	NA	NA	NA	2010-01-12 14:56:00	2010-01-14 18:59:00	52.05	00/01/1900 05:38:00	00/01/1900	05:38:00	5	75.00	1.31	1	1	Suidae	Sus scrofa	Porco.Monteiro
Porco.monteiro	Alibertia sessilis01/02/2010 14:56	Alibertia sessilis	NA	NA	NA	2010-02-12 14:56:00	2010-02-14 18:59:00	52.05	00/01/1900 05:46:00	00/01/1900	05:46:00	5	75.00	1.31	1	3	Suidae	Sus scrofa	Porco.Monteiro
Porco.monteiro	Alibertia sessilis15/12/2009 10:30	Alibertia sessilis	NA	NA	NA	2009-12-15 10:30:00	2010-01-16 06:13:00	7637166667	00/01/1900 15:45:00	00/01/1900	15:45:00	15	225.00	3.93	1	1	Suidae	Sus scrofa	Porco.Monteiro
Porco.monteiro	Alibertia sessilis15/12/2009 10:30	Alibertia sessilis	NA	NA	NA	2009-12-15 10:30:00	2010-01-16 06:13:00	7637166667	00/01/1900 05:45:00	00/01/1900	05:45:00	5	75.00	1.31	1	1	Suidae	Sus scrofa	Porco.Monteiro
Porco.monteiro	Alibertia sessilis15/12/2009 10:30	Alibertia sessilis	NA	NA	NA	2009-12-15 10:30:00	2010-01-16 06:13:00	7637166667	00/01/1900 05:45:00	00/01/1900	05:45:00	5	75.00	1.31	1	1	Suidae	Sus scrofa	Porco.Monteiro
Porco.monteiro	Alibertia sessilis15/12/2009 10:30	Alibertia sessilis	NA	NA	NA	2009-12-15 10:30:00	2010-01-16 06:13:00	7637166667	00/01/1900 07:36:00	00/01/1900	07:36:00	7	105.00	1.83	1	1	Suidae	Sus scrofa	Porco.Monteiro
Porco.monteiro	Alibertia sessilis15/12/2009 10:30	Alibertia sessilis	NA	NA	NA	2009-12-15 10:30:00	2010-01-16 06:13:00	7637166667	00/01/1900 07:10:00	00/01/1900	07:10:00	7	105.00	1.83	1	1	Suidae	Sus scrofa	Porco.Monteiro
Porco.monteiro	Alibertia sessilis15/12/2009 10:30	Alibertia sessilis	NA	NA	NA	2009-12-15 10:30:00	2010-01-16 06:13:00	7637166667	00/01/1900 07:10:00	00/01/1900	07:10:00	7	105.00	1.83	1	3	Suidae	Sus scrofa	Porco.Monteiro
Porco.monteiro	Alibertia sessilis15/12/2009 10:30	Alibertia sessilis	NA	NA	NA	2009-12-15 10:30:00	2010-01-16 06:13:00	7637166667	00/01/1900 07:10:00	00/01/1900	07:10:00	7	105.00	1.83	1	2	Suidae	Sus scrofa	Porco.Monteiro
Porco.monteiro	Alibertia sessilis15/12/2009 10:30	Alibertia sessilis	NA	NA	NA	2009-12-15 10:30:00	2010-01-16 06:13:00	7637166667	00/01/1900 07:10:00	00/01/1900	07:10:00	7	105.00	1.83	1	1	Suidae	Sus scrofa	Porco.Monteiro
Porco.monteiro	Alibertia sessilis15/12/2009 10:30	Alibertia sessilis	NA	NA	NA	2009-12-15 10:30:00	2010-01-16 06:13:00	7637166667	00/01/1900 07:11:00	00/01/1900	07:11:00	7	105.00	1.83	1	1	Suidae	Sus scrofa	Porco.Monteiro
Porco.monteiro	Alibertia sessilis15/12/2009 10:30	Alibertia sessilis	NA	NA	NA	2009-12-15 10:30:00	2010-01-16 06:13:00	7637166667	00/01/1900 07:39:00	00/01/1900	07:39:00	7	105.00	1.83	1	1	Suidae	Sus scrofa	Porco.Monteiro
Porco.monteiro	Alibertia sessilis15/12/2009 10:30	Alibertia sessilis	NA	NA	NA	2009-12-15 10:30:00	2010-01-16 06:13:00	7637166667	00/01/1900 06:01:00	00/01/1900	06:01:00	6	90.00	1.57	1	1	Suidae	Sus scrofa	Porco.Monteiro
Porco.monteiro	Alibertia sessilis15/12/2009 10:30	Alibertia sessilis	NA	NA	NA	2009-12-15 10:30:00	2010-01-16 06:13:00	7637166667	00/01/1900 12:05:00	00/01/1900	12:05:00	12	180.00	3.14	1	1	Suidae	Sus scrofa	Porco.Monteiro
Porco.monteiro	Alibertia sessilis15/12/2009 10:30	Alibertia sessilis	NA	NA	NA	2009-12-15 10:30:00	2010-01-16 06:13:00	7637166667	00/01/1900 06:04:00	00/01/1900	06:04:00	6	90.00	1.57	1	1	Suidae	Sus scrofa	Porco.Monteiro
Porco.monteiro	Alibertia sessilis15/12/2009 10:30	Alibertia sessilis	NA	NA	NA	2009-12-15 10:30:00	2010-01-16 06:13:00	7637166667	00/01/1900 08:27:00	00/01/1900	08:27:00	8	120.00	2.09	1	1	Suidae	Sus scrofa	Porco.Monteiro
Porco.monteiro	Alibertia sessilis15/12/2009 10:30	Alibertia sessilis	NA	NA	NA	2009-12-15 10:30:00	2010-01-16 06:13:00	7637166667	00/01/1900 08:30:00	00/01/1900	08:30:00	8	120.00	2.09	1	1	Suidae	Sus scrofa	Porco.Monteiro
Porco.monteiro	Alibertia sessilis15/12/2009 10:30	Alibertia sessilis	NA	NA	NA	2009-12-15 10:30:00	2010-01-16 06:13:00	7637166667	00/01/1900 10:29:00	00/01/1900	10:29:00	10	150.00	2.62	1	1	Suidae	Sus scrofa	Porco.Monteiro
Porco.monteiro	Alibertia sessilis15/12/2009 10:30	Alibertia sessilis	NA	NA	NA	2009-12-15 10:30:00	2010-01-16 06:13:00	7637166667	00/01/1900 08:21:00	00/01/1900	08:21:00	8	120.00	2.09	1	2	Suidae	Sus scrofa	Porco.Monteiro
Porco.monteiro	Alibertia sessilis15/12/2009 10:30	Alibertia sessilis	NA	NA	NA	2009-12-15 10:30:00	2010-01-16 06:13:00	7637166667	00/01/1900 08:26:00	00/01/1900	08:26:00	8	120.00	2.09	1	3	Suidae	Sus scrofa	Porco.Monteiro
Porco.monteiro	Alibertia sessilis15/12/2009 10:30	Alibertia sessilis	NA	NA	NA	2009-12-15 10:30:00	2010-01-16 06:13:00	7637166667	00/01/1900 05:58:00	00/01/1900	05:58:00	5	75.00	1.31	1	1	Suidae	Sus scrofa	Porco.Monteiro
Porco.monteiro	Alibertia sessilis15/12/2009 10:30	Alibertia sessilis	NA	NA	NA	2009-12-15 10:30:00	2010-01-16 06:13:00	7637166667	00/01/1900 05:59:00	00/01/1900	05:59:00	5	75.00	1.31	1	1	Suidae	Sus scrofa	Porco.Monteiro
Porco.monteiro	Alibertia sessilis15/12/2009 10:30	Alibertia sessilis	NA	NA	NA	2009-12-15 10:30:00	2010-01-16 06:13:00	7637166667	00/01/1900 06:27:00	00/01/1900	06:27:00	6	90.00	1.57	1	2	Suidae	Sus scrofa	Porco.Monteiro
Porco.monteiro	Alibertia sessilis15/12/2009 10:30	Alibertia sessilis	NA	NA	NA	2009-12-15 10:30:00	2010-01-16 06:13:00	7637166667	00/01/1900 06:27:00	00/01/1900	06:27:00	6	90.00	1.57	1	1	Suidae	Sus scrofa	Porco.Monteiro
Porco.monteiro	Alibertia sessilis15/12/2009 10:30	Alibertia sessilis	NA	NA	NA	2009-12-15 10:30:00	2010-01-16 06:13:00	7637166667	00/01/1900 06:41:00	00/01/1900	06:41:00	6	90.00	1.57	1	1	Suidae	Sus scrofa	Porco.Monteiro
Porco.monteiro	Alibertia sessilis15/12/2009 10:30	Alibertia sessilis	NA	NA	NA	2009-12-15 10:30:00	2010-01-16 06:13:00	7637166667	00/01/1900 11:42:00	00/01/1900	11:42:00	11	165.00	2.88	1	2	Suidae	Sus scrofa	Porco.Monteiro
Porco.monteiro	Alibertia sessilis15/12/2009 10:30	Alibertia sessilis	NA	NA	NA	2009-12-15 10:30:00	2010-01-16 06:13:00	7637166667	00/01/1900 14:23:00	00/01/1900	14:23:00	14	210.00	3.67	1	1	Suidae	Sus scrofa	Porco.Monteiro
Porco.monteiro	Alibertia sessilis15/12/2009 10:30	Alibertia sessilis	NA	NA	NA	2009-12-15 10:30:00	2010-01-16 06:13:00	7637166667	00/01/1900 14:23:00	00/01/1900	14:23:00	14	210.00	3.67	1	1	Suidae	Sus scrofa	Porco.Monteiro
Porco.monteiro	Alibertia sessilis15/12/2009 10:30	Alibertia sessilis	NA	NA	NA	2009-12-15 10:30:00	2010-01-16 06:13:00	7637166667	00/01/1900 14:23:00	00/01/1900	14:23:00	14	210.00	3.67	1	1	Suidae	Sus scrofa	Porco.Monteiro
Porco.monteiro	Alibertia sessilis15/12/2009 10:30	Alibertia sessilis	NA	NA	NA	2009-12-15 10:30:00	2010-01-16 06:13:00	7637166667	00/01/1900 15:07:00	00/01/1900	15:07:00	15	225.00	3.93	1	1	Suidae	Sus scrofa	Porco.Monteiro
Porco.monteiro	Alibertia sessilis15/12/2009 10:30	Alibertia sessilis	NA	NA	NA	2009-12-15 10:30:00	2010-01-16 06:13:00	7637166667	00/01/1900 07:05:00	00/01/1900	07:05:00	7	105.00	1.83	1	1	Suidae	Sus scrofa	Porco.Monteiro
Porco.monteiro	Alibertia sessilis15/12/2009 10:30	Alibertia sessilis	NA	NA	NA	2009-12-15 10:30:00	2010-01-16 06:13:00	7637166667	00/01/1900 07:42:00	00/01/1900	07:42:00	7	105.00	1.83	1	1	Suidae	Sus scrofa	Porco.Monteiro
Porco.monteiro	Alibertia sessilis15/12/2009 10:30	Alibertia sessilis	NA	NA	NA	2009-12-15 10:30:00	2010-01-16 06:13:00	7637166667	00/01/1900 07:42:00	00/01/1900	07:42:00	7	105.00	1.83	1	2	Suidae	Sus scrofa	Porco.Monteiro
Porco.monteiro	Alibertia sessilis15/12/2009 10:30	Alibertia sessilis	NA	NA	NA	2009-12-15 10:30:00	2010-01-16 06:13:00	7637166667	00/01/1900 16:50:00	00/01/1900	16:50:00	16	240.00	4.19	1	1	Suidae	Sus scrofa	Porco.Monteiro
Porco.monteiro	Alibertia sessilis15/12/2009 10:30	Alibertia sessilis	NA	NA	NA	2009-12-15 10:30:00	2010-01-16 06:13:00	7637166667	00/01/1900 16:50:00	00/01/1900	16:50:00	16	240.00	4.19	1	1	Suidae	Sus scrofa	Porco.Monteiro
Porco.monteiro	Alibertia sessilis15/12/2009 10:30	Alibertia sessilis	NA	NA	NA	2009-12-15 10:30:00	2010-01-16 06:13:00	7637166667	00/01/1900 16:50:00	00/01/1900	16:50:00	16	240.00	4.19	1	1	Suidae	Sus scrofa	Porco.Monteiro
Porco.monteiro	Alibertia sessilis15/12/2009 10:30	Alibertia sessilis	NA	NA	NA	2009-12-15 10:30:00	2010-01-16 06:13:00	7637166667	00/01/1900 07:58:00	00/01/1900	07:58:00	7	105.00	1.83	1	1	Suidae	Sus scrofa	Porco.Monteiro
Porco.monteiro	Alibertia sessilis15/12/2009 10:30	Alibertia sessilis	NA	NA	NA	2009-12-15 10:30:00	2010-01-16 06:13:00	7637166667	00/01/1900 12:34:00	00/01/1900	12:34:00	12	180.00	3.14	1	1	Suidae	Sus scrofa	Porco.Monteiro
Porco.monteiro	Alibertia sessilis16/12/2009 10:35	Alibertia sessilis	NA	NA	NA	2009-12-16 10:35:00	2010-01-17 16:58:00	7743833333	00/01/1900 07:35:00	00/01/1900	07:35:00	7	105.00	1.83	1	1	Suidae	Sus scrofa	Porco.Monteiro
Porco.monteiro	Alibertia sessilis16/12/2009 10:35	Alibertia sessilis	NA	NA	NA	2009-12-16 10:35:00	2010-01-17 16:58:00	7743833333	00/01/1900 07:36:00	00/01/1900	07:36:00	7	105.00	1.83	1	1	Suidae	Sus scrofa	Porco.Monteiro
Porco.monteiro	Alibertia sessilis16/12/2009 10:35	Alibertia sessilis	NA	NA	NA	2009-12-16 10:35:00	2010-01-17 16:58:00	7743833333	00/01/1900 17:07:00	00/01/1900	17:07:00	17	255.00	4.45	1	2	Suidae	Sus scrofa	Porco.Monteiro
Porco.monteiro	Alibertia sessilis16/12/2009 10:35	Alibertia sessilis	NA	NA	NA	2009-12-16 10:35:00	2010-01-17 16:58:00	7743833333	00/01/1900 17:08:00	00/01/1900	17:08:00	17	255.00	4.45	1	1	Suidae	Sus scrofa	Porco.Monteiro
Porco.monteiro	Alibertia sessilis16/12/2009 10:35	Alibertia sessilis	NA	NA	NA	2009-12-16 10:35:00	2010-01-17 16:58:00	7743833333	00/01/1900 17:08:00	00/01/1900	17:08:00	17	255.00	4.45	1	1	Suidae	Sus scrofa	Porco.Monteiro
Porco.monteiro	Alibertia sessilis16/12/2009 10:35	Alibertia sessilis	NA	NA	NA	2009-12-16 10:35:00	2010-01-17 16:58:00	7743833333	00/01/1900 17:08:00	00/01/1900	17:08:00	17	255.00	4.45	1	1	Suidae	Sus scrofa	Porco.Monteiro
Porco.monteiro	Alibertia sessilis16/12/2009 10:35	Alibertia sessilis	NA	NA	NA	2009-12-16 10:35:00	2010-01-17 16:58:00	7743833333	00/01/1900 19:18:00	00/01/1900	19:18:00	19	285.00	4.97	1	1	Suidae	Sus scrofa	Porco.Monteiro
Porco.monteiro	Alibertia sessilis16/12/2009 10:35	Alibertia sessilis	NA	NA	NA	2009-12-16 10:35:00	2010-01-17 16:58:00	7743833333	00/01/1900 19:18:00	00/01/1900	19:18:00	19	285.00	4.97	1	1	Suidae	Sus scrofa	Porco.Monteiro
Porco.monteiro	Alibertia sessilis16/12/2009 10:35	Alibertia sessilis	NA	NA	NA	2009-12-16 10:35:00	2010-01-17 16:58:00	7743833333	00/01/1900 19:18:00	00/01/1900	19:18:00	19	285.00	4.97	1	1	Suidae	Sus scrofa	Porco.Monteiro
Porco.monteiro	Alibertia sessilis16/12/2009 10:35	Alibertia sessilis	NA	NA	NA	2009-12-16 10:35:00	2010-01-17 16:58:00	7743833333	00/01/1900 11:04:00	00/01/1900	11:04:00	11	165.00	2.88	1	1	Suidae	Sus scrofa	Porco.Monteiro
Porco.monteiro	Alibertia sessilis16/12/2009 10:35	Alibertia sessilis	NA	NA	NA	2009-12-16 10:35:00	2010-01-17 16:58:00	7743833333	00/01/1900 11:05:00	00/01/1900	11:05:00	11	165.00	2.88	1	1	Suidae	Sus scrofa	Porco.Monteiro
Porco.monteiro	Alibertia sessilis16/12/2009 10:35	Alibertia sessilis	NA	NA	NA	2009-12-16 10:35:00	2010-01-17 16:58:00	7743833333	00/01/1900 07:46:00	00/01/1900	07:46:00	7	105.00	1.83	1	1	Suidae	Sus scrofa	Porco.Monteiro
Porco.monteiro	Alibertia sessilis16/12/2009 10:35	Alibertia sessilis	NA	NA	NA	2009-12-16 10:35:00	2010-01-17 16:58:00	7743833333	00/01/1900 07:46:00	00/01/1900	07:46:00	7	105.00	1.83	1	2	Suidae	Sus scrofa	Porco.Monteiro
Porco.monteiro	Alibertia sessilis16/12/2009 10:35	Alibertia sessilis	NA	NA	NA	2009-12-16 10:35:00	2010-01-17 16:58:00	7743833333	00/01/1900 07:49:00	00/01/1900	07:49:00	7	105.00	1.83	1	1	Suidae	Sus scrofa	Porco.Monteiro
Porco.monteiro	Alibertia sessilis16/12/2009 10:35	Alibertia sessilis	NA	NA	NA	2009-12-16 10:35:00	2010-01-17 16:58:00	7743833333	00/01/1900 07:49:00	00/01/1900	07:49:00	7	105.00	1.83	1	1	Suidae	Sus scrofa	Porco.Monteiro
Porco.monteiro	Alibertia sessilis16/12/2009 10:35	Alibertia sessilis	NA	NA	NA	2009-12-16 10:35:00	2010-01-17 16:58:00	7743833333	00/01/1900 17:33:00	00/01/1900	17:33:00	17	255.00	4.45	1	1	Suidae	Sus scrofa	Porco.Monteiro
Porco.monteiro	Alibertia sessilis16/12/2009 10:35	Alibertia sessilis	NA	NA	NA	2009-12-16 10:35:00	2010-01-17 16:58:00	7743833333	00/01/1900 18:55:00	00/01/1900	18:55:00	18	270.00	4.71	1	1	Suidae	Sus scrofa	Porco.Monteiro
Porco.monteiro	Alibertia sessilis16/12/2009 10:35	Alibertia sessilis	NA	NA	NA	2009-12-16 10:35:00	2010-01-17 16:58:00	7743833333	00/01/1900 18:55:00	00/01/1900	18:55:00	18	270.00	4.71	1	1	Suidae	Sus scrofa	Porco.Monteiro
Porco.monteiro	Alibertia sessilis16/12/2009 10:35	Alibertia sessilis	NA	NA	NA	2009-12-16 10:35:00	2010-01-17 16:58:00	7743833333	00/01/1900 16:33:00	00/01/1900	16:33:00	16	240.00	4.19	1	1	Suidae	Sus scrofa	Porco.Monteiro
Porco.monteiro	Alibertia sessilis16/12/2009 10:35	Alibertia sessilis	NA	NA	NA	2009-12-16 10:35:00	2010-01-17 16:58:00	7743833333	00/01/1900 16:33:00	00/01/1900	16:33:00	16	240.00	4.19	1	1	Suidae	Sus scrofa	Porco.Monteiro
Porco.monteiro	Alibertia sessilis16/12/2009 10:35	Alibertia sessilis	NA	NA	NA	2009-12-16 10:35:00	2010-01-17 16:58:00	7743833333	00/01/1900 06:18:00	00/01/1900	06:18:00	6	90.00	1.57	1	1	Suidae	Sus scrofa	Porco.Monteiro
Porco.monteiro	Alibertia sessilis16/12/2009 10:35	Alibertia sessilis	NA	NA	NA	2009-12-16 10:35:00	2010-01-17 16:58:00	7743833333	00/01/1900 06:18:00	00/01/1900	06:18:00	6	90.00	1.57	1	1	Suidae	Sus scrofa	Porco.Monteiro
Porco.monteiro	Alibertia sessilis16/12/2009 10:35	Alibertia sessilis	NA	NA	NA	2009-12-16 10:35:00	2010-01-17 16:58:00	7743833333	00/01/1900 06:19:00	00/01/1900	06:19:00	6	90.00	1.57	1	1	Suidae	Sus scrofa	Porco.Monteiro
Porco.monteiro	Alibertia sessilis16/12/2009 10:35	Alibertia sessilis	NA	NA	NA	2009-12-16 10:35:00	2010-01-17 16:58:00	7743833333	00/01/1900 16:34:00	00/01/1900	16:34:00	16	240.00	4.19	1	1	Suidae	Sus scrofa	Porco.Monteiro
Porco.monteiro	Alibertia sessilis16/12/2009 10:35	Alibertia sessilis	NA	NA	NA	2009-12-16 10:35:00	2010-01-17 16:58:00	7743833333	00/01/1900 10:19:00	00/01/1900	10:19:00	10	150.00	2.62	1	1	Suidae	Sus scrofa	Porco.Monteiro
Porco.monteiro	Alibertia sessilis16/12/2009 10:35	Alibertia sessilis	NA	NA	NA	2009-12-16 10:35:00	2010-01-17 16:58:00	7743833333	00/01/1900 10:04:00	00/01/1900	10:04:00	10	150.00	2.62	1	1	Suidae	Sus scrofa	Porco.Monteiro
Porco.monteiro	Alibertia sessilis16/12/2009 10:35	Alibertia sessilis	NA	NA	NA	2009-12-16 10:35:00	2010-01-17 16:58:00	7743833333	00/01/1900 18:27:00	00/01/1900	18:27:00	18	270.00	4.71	1	1	Suidae	Sus scrofa	Porco.Monteiro
Porco.monteiro	Alibertia sessilis16/12/2009 10:35	Alibertia sessilis	NA	NA	NA	2009-12-16 10:35:00	2010-01-17 16:58:00	7743833333	00/01/1900 18:20:00	00/01/1900	18:20:00	18	270.00	4.71	1	2	Suidae	Sus scrofa	Porco.Monteiro
Porco.monteiro	Alibertia sessilis16/12/2009 10:35	Alibertia sessilis	NA	NA	NA	2009-12-16 10:35:00	2010-01-17 16:58:00	7743833333	00/01/1900 09:04:00	00/01/1900	09:04:00	9	135.00	2.36	1	1	Suidae	Sus scrofa	Porco.Monteiro
Porco.monteiro	Alibertia sessilis16/12/2009 10:35	Alibertia sessilis	NA	NA	NA	2009-12-16 10:35:00	2010-01-17 16:58:00	7743833333	00/01/1900 09:31:00	00/01/1900	09:31:00	9	135.00	2.36	1	1	Suidae	Sus scrofa	Porco.Monteiro
Porco.monteiro	Alibertia sessilis16/12/2009 10:35	Alibertia sessilis	NA	NA	NA	2009-12-16 10:35:00	2010-01-17 16:58:00	7743833333	00/01/1900 09:31:00	00/01/1900	09:31:00	9	135.00	2.36	1	1	Suidae	Sus scrofa	Porco.Monteiro
Porco.monteiro	Alibertia sessilis16/12/2009 10:35	Alibertia sessilis	NA	NA	NA	2009-12-16 10:35:00	2010-01-17 16:58:00	7743833333	00/01/1900 09:36:00	00/01/1900	09:36:00	9	135.00	2.36	1	1	Suidae	Sus scrofa	Porco.Monteiro
Porco.monteiro	Alibertia sessilis16/12/2009 10:35	Alibertia sessilis	NA	NA	NA	2009-12-16 10:35:00	2010-01-17 16:58:00	7743833333	00/01/1900 09:37:00	00/01/1900	09:37:00	9	135.00	2.36	1	1	Suidae	Sus scrofa	Porco.Monteiro
Porco.monteiro	Alibertia sessilis16/12/2009 10:35	Alibertia sessilis	NA	NA	NA	2009-12-16 10:35:00	2010-01-17 16:58:00	7743833333	00/01/1900 09:37:00	00/01/1900	09:37:00	9	135.00	2.36	1	1	Suidae	Sus scrofa	Porco.Monteiro
Porco.monteiro	Alibertia sessilis16/12/2009 10:35	Alibertia sessilis	NA	NA	NA	2009-12-16 10:35:00	2010-01-17 16:58:00	7743833333	00/01/1900 11:25:00	00/01/1900	11:25:00	11	165.00	2.88	1	1	Suidae	Sus scrofa	Porco.Monteiro
Porco.monteiro	Alibertia sessilis16/12/2009 10:35	Alibertia sessilis	NA	NA	NA	2009-12-16 10:35:00	2010-01-17 16:58:00	7743833333	00/01/1900 11:25:00	00/01/1900	11:25:00	11	165.00	2.88	1	1	Suidae	Sus scrofa	Porco.Monteiro
Porco.monteiro	Alibertia sessilis16/12/2009 10:35	Alibertia sessilis	NA	NA	NA	2009-12-16 10:35:00	2010-01-17 16:58:00	7743833333	00/01/1900 11:33:00	00/01/1900	11:33:00	11	165.00	2.88	1	1	Suidae	Sus scrofa	Porco.Monteiro
Porco.monteiro	Alibertia sessilis16/12/2009 10:35	Alibertia sessilis	NA	NA	NA	2009-12-16 10:35:00	2010-01-17 16:58:00	7743833333	00/01/1900 12:53:00	00/01/1900	12:53:00	12	180.00	3.14	1	1	Suidae	Sus scrofa	Porco.Monteiro
Porco.monteiro	Alibertia sessilis16/12/2009 10:35	Alibertia sessilis	NA	NA	NA	2009-12-16 10:35:00	2010-01-17 16:58:00	7743833333	00/01/1900 07:46:00	00/01/1900	07:46:00	7	105.00	1.83	1	1	Suidae	Sus scrofa	Porco.Monteiro
Porco.monteiro	Alibertia sessilis16/12/2009 10:35	Alibertia sessilis	NA	NA	NA	2009-12-16 10:35:00	2010-01-17 16:58:00	7743833333	00/01/1900 07:46:00	00/01/1900	07:46:00	7	105.00	1.83	1	1	Suidae	Sus scrofa	Porco.Monteiro
Porco.monteiro	Alibertia sessilis20/02/2010 14:56	Alibertia sessilis	NA	NA	NA	2010-02-20 14:56:00	2010-02-22 18:59:00	52.05	00/01/1900 05:39:00	00/01/1900	05:39:00	5	75.00	1.31	1	1	Suidae	Sus scrofa	Porco.Monteiro
Porco.monteiro	Alibertia sessilis20/02/2010 14:56	Alibertia sessilis	NA	NA	NA	2010-02-20 14:56:00	2010-02-22 18:59:00	52.05	00/01/1900 05:40:00	00/01/1900	05:40:00	5	75.00	1.31	1	1	Suidae	Sus scrofa	Porco.Monteiro
Porco.monteiro	Alibertia sessilis20/02/2010 14:56	Alibertia sessilis	NA	NA	NA	2010-02-20 14:56:00	2010-02-22 18:59:00	52.05	00/01/1900 05:40:00	00/01/1900	05:40:00	5	75.00	1.31	1	1	Suidae	Sus scrofa	Porco.Monteiro
Porco.monteiro	Alibertia sessilis20/02/2010 14:56	Alibertia sessilis	NA	NA	NA	2010-02-20 14:56:00	2010-02-22 18:59:00	52.05	00/01/1900 05:40:00	00/01/1900	05:40:00	5	75.00	1.31	1	1	Suidae	Sus scrofa	Porco.Monteiro
Porco.monteiro	Alibertia sessilis20/02/2010 14:56	Alibertia sessilis	NA	NA	NA	2010-02-20 14:56:00	2010-02-22 18:59:00	52.05	00/01/1900 05:40:00	00/01/1900	05:40:00	5	75.00	1.31	1	1	Suidae	Sus scrofa	Porco.Monteiro
Porco.monteiro	Alibertia sessilis 01/12/2010 08:47	Alibertia sessilis	NA	NA	NA	2010-12-01 08:47:00	2010-12-04 10:29:00	73.7	00/01/1900 09:35:00	00/01/1900	09:35:00	9	135.00	2.36	1	1	Suidae	Sus scrofa	Porco.Monteiro
Porco.monteiro	Alibertia sessilis 01/12/2010 08:47	Alibertia sessilis	NA	NA	NA	2010-12-01 08:47:00	2010-12-04 10:29:00	7370000139	00/01/1900 05:51:00	00/01/1900	05:51:00	5	75.00	1.31	1	1	Suidae	Sus scrofa	Porco.Monteiro
Porco.monteiro	Alibertia sessilis 01/12/2010 08:47	Alibertia sessilis	NA	NA	NA	2010-12-01 08:47:00	2010-12-04 10:29:00	73.7	00/01/1900 13:38:00	00/01/1900	13:38:00	13	195.00	3.40	1	1	Suidae	Sus scrofa	Porco.Monteiro
Porco.monteiro	Alibertia sessilis 01/12/2010 08:47	Alibertia sessilis	NA	NA	NA	2010-12-01 08:47:00	2010-12-04 10:29:00	73.7	00/01/1900 16:15:00	00/01/1900	16:15:00	16	240.00	4.19	1	1	Suidae	Sus scrofa	Porco.Monteiro
Porco.monteiro	Alibertia sessilis 01/12/2010 08:47	Alibertia sessilis	NA	NA	NA	2010-12-01 08:47:00	2010-12-04 10:29:00	73.7	00/01/1900 13:38:00	00/01/1900	13:38:00	13	195.00	3.40	1	1	Suidae	Sus scrofa	Porco.Monteiro
Porco.monteiro	Alibertia sessilis 01/12/2010 08:47	Alibertia sessilis	NA	NA	NA	2010-12-01 08:47:00	2010-12-04 10:29:00	73.7	00/01/1900 15:02:00	00/01/1900	15:02:00	15	225.00	3.93	1	1	Suidae	Sus scrofa	Porco.Monteiro
Porco.monteiro	Alibertia sessilis 01/12/2010 08:47	Alibertia sessilis	NA	NA	NA	2010-12-01 08:47:00	2010-12-04 10:29:00	73.7	00/01/1900 15:02:00	00/01/1900	15:02:00	15	225.00	3.93	1	1	Suidae	Sus scrofa	Porco.Monteiro
Porco.monteiro	Alibertia sessilis 01/12/2010 08:47	Alibertia sessilis	NA	NA	NA	2010-12-01 08:47:00	2010-12-04 10:29:00	73.7	00/01/1900 02:26:00	00/01/1900	02:26:00	2	30.00	0.52	1	1	Suidae	Sus scrofa	Porco.Monteiro
Porco.monteiro	Alibertia sessilis 01/12/2010 08:47	Alibertia sessilis	NA	NA	NA	2010-12-01 08:47:00	2010-12-04 10:29:00	73.7	00/01/1900 02:26:00	00/01/1900	02:26:00	2	30.00	0.52	1	1	Suidae	Sus scrofa	Porco.Monteiro
Porco.monteiro	Anonna dioica23/11/2004 20:07	Anonna dioica	NA	NA	NA	2004-11-23 20:07:00	2004-12-20 19:47:00	6476666667	00/01/1900 06:58:00	00/01/1900	06:58:00	6	90.00	1.57	1	1	Suidae	Sus scrofa	Porco.Monteiro
Porco.monteiro	Anonna dioica23/11/2004 20:07	Anonna dioica	NA	NA	NA	2004-11-23 20:07:00	2004-12-20 19:47:00	6476666667	00/01/1900 23:56:00	00/01/1900	23:56:00	23	345.00	6.02	1	1	Suidae	Sus scrofa	Porco.Monteiro
Porco.Monteiro	1acurinov07divisariver#	Attalea phalerata	cordilheira	646820	7838259	2003-10-12 04:00:00	2003-10-22 10:41:00	2466833333	2003-12-10 04:00:00	2003-12-10	04:00:00	4	60.00	1.05	1	1	Suidae	Sus scrofa	Porco.Monteiro
Porco.Monteiro	1acurinov07divisariver#	Attalea phalerata	cordilheira	646820	7838259	2003-10-12 04:00:00	2003-10-22 10:41:00	2466833333	2003-12-10 04:01:00	2003-12-10	04:01:00	4	60.00	1.05	1	1	Suidae	Sus scrofa	Porco.Monteiro
Porco.Monteiro	1acurinov07divisariver#	Attalea phalerata	cordilheira	646820	7838259	2003-10-12 04:00:00	2003-10-22 10:41:00	2466833333	2003-12-10 04:02:00	2003-12-10	04:02:00	4	60.00	1.05	1	1	Suidae	Sus scrofa	Porco.Monteiro
Porco.Monteiro	1acurinov07divisariver#	Attalea phalerata	cordilheira	646820	7838259	2003-10-12 04:00:00	2003-10-22 10:41:00	2466833333	2003-12-10 04:58:00	2003-12-10	04:58:00	4	60.00	1.05	1	1	Suidae	Sus scrofa	Porco.Monteiro
Porco.Monteiro	1acurinov07divisariver#	Attalea phalerata	cordilheira	646820	7838259	2003-10-12 04:00:00	2003-10-22 10:41:00	2466833333	2003-12-10 08:48:00	2003-12-10	08:48:00	8	120.00	2.09	1	1	Suidae	Sus scrofa	Porco.Monteiro
Porco.Monteiro	1acurinov07divisariver#	Attalea phalerata	cordilheira	646820	7838259	2003-10-12 04:00:00	2003-10-22 10:41:00	2466833333	2003-12-10 21:13:00	2003-12-10	21:13:00	21	315.00	5.50	1	1	Suidae	Sus scrofa	Porco.Monteiro
Porco.Monteiro	1acurinov07divisariver#	Attalea phalerata	cordilheira	646820	7838259	2003-10-12 04:00:00	2003-10-22 10:41:00	2466833333	10/13/2003 7:05	10/13/2003 0:00	07:05:00	7	105.00	1.83	1	1	Suidae	Sus scrofa	Porco.Monteiro
Porco.Monteiro	1acurinov07divisariver#	Attalea phalerata	cordilheira	646820	7838259	2003-10-12 04:00:00	2003-10-22 10:41:00	2466833333	10/13/2003 15:26	10/13/2003 0:00	15:26:00	15	225.00	3.93	1	1	Suidae	Sus scrofa	Porco.Monteiro
Porco.Monteiro	1acurinov07divisariver#	Attalea phalerata	cordilheira	646820	7838259	2003-10-12 04:00:00	2003-10-22 10:41:00	2466833333	10/13/2003 19:34	10/13/2003 0:00	19:34:00	19	285.00	4.97	1	1	Suidae	Sus scrofa	Porco.Monteiro
Porco.Monteiro	1acurinov07divisariver#	Attalea phalerata	cordilheira	646820	7838259	2003-10-12 04:00:00	2003-10-22 10:41:00	2466833333	10/14/2003 2:01	10/14/2003 0:00	02:01:00	2	30.00	0.52	1	1	Suidae	Sus scrofa	Porco.Monteiro
Porco.Monteiro	1acurinov07divisariver#	Attalea phalerata	cordilheira	646820	7838259	2003-10-12 04:00:00	2003-10-22 10:41:00	2466833333	10/14/2003 3:45	10/14/2003 0:00	03:45:00	3	45.00	0.79	1	1	Suidae	Sus scrofa	Porco.Monteiro
Porco.Monteiro	1acurinov07divisariver#	Attalea phalerata	cordilheira	646820	7838259	2003-10-12 04:00:00	2003-10-22 10:41:00	2466833333	10/14/2003 3:46	10/14/2003 0:00	03:46:00	3	45.00	0.79	1	1	Suidae	Sus scrofa	Porco.Monteiro
Porco.Monteiro	1acurinov07divisariver#	Attalea phalerata	cordilheira	646820	7838259	2003-10-12 04:00:00	2003-10-22 10:41:00	2466833333	10/14/2003 4:27	10/14/2003 0:00	04:27:00	4	60.00	1.05	1	1	Suidae	Sus scrofa	Porco.Monteiro
Porco.Monteiro	1acurinov07divisariver#	Attalea phalerata	cordilheira	646820	7838259	2003-10-12 04:00:00	2003-10-22 10:41:00	2466833333	10/14/2003 6:05	10/14/2003 0:00	06:05:00	6	90.00	1.57	1	1	Suidae	Sus scrofa	Porco.Monteiro
Porco.Monteiro	1acurinov07divisariver#	Attalea phalerata	cordilheira	646820	7838259	2003-10-12 04:00:00	2003-10-22 10:41:00	2466833333	10/14/2003 16:03	10/14/2003 0:00	16:03:00	16	240.00	4.19	1	1	Suidae	Sus scrofa	Porco.Monteiro
Porco.Monteiro	1acurinov07divisariver#	Attalea phalerata	cordilheira	646820	7838259	2003-10-12 04:00:00	2003-10-22 10:41:00	2466833333	10/14/2003 18:22	10/14/2003 0:00	18:22:00	18	270.00	4.71	1	1	Suidae	Sus scrofa	Porco.Monteiro
Porco.Monteiro	1acurinov07divisariver#	Attalea phalerata	cordilheira	646820	7838259	2003-10-12 04:00:00	2003-10-22 10:41:00	2466833333	10/15/2003 2:23	10/15/2003 0:00	02:23:00	2	30.00	0.52	1	1	Suidae	Sus scrofa	Porco.Monteiro
Porco.Monteiro	1acurinov07divisariver#	Attalea phalerata	cordilheira	646820	7838259	2003-10-12 04:00:00	2003-10-22 10:41:00	2466833333	10/15/2003 4:38	10/15/2003 0:00	04:38:00	4	60.00	1.05	1	1	Suidae	Sus scrofa	Porco.Monteiro
Porco.Monteiro	1acurinov07divisariver#	Attalea phalerata	cordilheira	646820	7838259	2003-10-12 04:00:00	2003-10-22 10:41:00	2466833333	10/15/2003 6:38	10/15/2003 0:00	06:38:00	6	90.00	1.57	1	1	Suidae	Sus scrofa	Porco.Monteiro
Porco.Monteiro	1acurinov07divisariver#	Attalea phalerata	cordilheira	646820	7838259	2003-10-12 04:00:00	2003-10-22 10:41:00	2466833333	10/15/2003 20:00	10/15/2003 0:00	20:00:00	20	300.00	5.24	1	1	Suidae	Sus scrofa	Porco.Monteiro
Porco.Monteiro	1acurinov07divisariver#	Attalea phalerata	cordilheira	646820	7838259	2003-10-12 04:00:00	2003-10-22 10:41:00	2466833333	10/16/2003 1:56	10/16/2003 0:00	01:56:00	1	15.00	0.26	1	1	Suidae	Sus scrofa	Porco.Monteiro
Porco.Monteiro	1acurinov07divisariver#	Attalea phalerata	cordilheira	646820	7838259	2003-10-12 04:00:00	2003-10-22 10:41:00	2466833333	10/16/2003 5:13	10/16/2003 0:00	05:13:00	5	75.00	1.31	1	1	Suidae	Sus scrofa	Porco.Monteiro
Porco.Monteiro	1acurinov07divisariver#	Attalea phalerata	cordilheira	646820	7838259	2003-10-12 04:00:00	2003-10-22 10:41:00	2466833333	10/22/2003 10:41	10/22/2003 0:00	10:41:00	10	150.00	2.62	1	1	Suidae	Sus scrofa	Porco.Monteiro
Porco.Monteiro	acuriapril086476907838251	Attalea phalerata	cordilheira	NA	NA	2004-04-16	2004-05-08	528	3/25/2004 4:39	3/25/2004 0:00	04:39:00	4	60.00	1.05	1	1	Suidae	Sus scrofa	Porco.Monteiro
Porco.Monteiro	acuriapril086476907838251	Attalea phalerata	cordilheira	NA	NA	2004-04-18	2004-05-10	528	3/25/2004 19:40	3/25/2004 0:00	19:40:00	19	285.00	4.97	1	1	Suidae	Sus scrofa	Porco.Monteiro
Porco.Monteiro	acuridivisagalleryapr	Attalea phalerata	cordilheira	643310	7841752	2003-03-31 16:52:00	2003-04-12 17:11:00	2883166667	3/31/2003 19:52	3/31/2003 0:00	19:52:00	19	285.00	4.97	1	1	Suidae	Sus scrofa	Porco.Monteiro
Porco.Monteiro	acuridivisagalleryapr	Attalea phalerata	cordilheira	643310	7841752	2003-03-31 16:52:00	2003-04-12 17:11:00	2883166667	2003-01-04 02:27:00	2003-01-04	02:27:00	2	30.00	0.52	1	1	Suidae	Sus scrofa	Porco.Monteiro
Porco.Monteiro	acuridivisagalleryapr	Attalea phalerata	cordilheira	643310	7841752	2003-03-31 16:52:00	2003-04-12 17:11:00	2883166667	2003-01-04 05:26:00	2003-01-04	05:26:00	5	75.00	1.31	1	1	Suidae	Sus scrofa	Porco.Monteiro
Porco.Monteiro	acuridivisagalleryapr	Attalea phalerata	cordilheira	643310	7841752	2003-03-31 16:52:00	2003-04-12 17:11:00	2883166667	2003-01-04 21:40:00	2003-01-04	21:40:00	21	315.00	5.50	1	1	Suidae	Sus scrofa	Porco.Monteiro
Porco.Monteiro	acuridivisagalleryapr	Attalea phalerata	cordilheira	643310	7841752	2003-03-31 16:52:00	2003-04-12 17:11:00	2883166667	2003-01-04 23:17:00	2003-01-04	23:17:00	23	345.00	6.02	1	1	Suidae	Sus scrofa	Porco.Monteiro
Porco.Monteiro	acuridivisagalleryapr	Attalea phalerata	cordilheira	643310	7841752	2003-03-31 16:52:00	2003-04-12 17:11:00	2883166667	2003-02-04 02:26:00	2003-02-04	02:26:00	2	30.00	0.52	1	1	Suidae	Sus scrofa	Porco.Monteiro
Porco.Monteiro	acuridivisagalleryapr	Attalea phalerata	cordilheira	643310	7841752	2003-03-31 16:52:00	2003-04-12 17:11:00	2883166667	2003-02-04 06:18:00	2003-02-04	06:18:00	6	90.00	1.57	1	1	Suidae	Sus scrofa	Porco.Monteiro
Porco.Monteiro	acuridivisagalleryapr	Attalea phalerata	cordilheira	643310	7841752	2003-03-31 16:52:00	2003-04-12 17:11:00	2883166667	2003-02-04 16:56:00	2003-02-04	16:56:00	16	240.00	4.19	1	1	Suidae	Sus scrofa	Porco.Monteiro
Porco.Monteiro	acuridivisagalleryapr	Attalea phalerata	cordilheira	643310	7841752	2003-03-31 16:52:00	2003-04-12 17:11:00	2883166667	2003-02-04 22:12:00	2003-02-04	22:12:00	22	330.00	5.76	1	1	Suidae	Sus scrofa	Porco.Monteiro
Porco.Monteiro	acuridivisagalleryapr	Attalea phalerata	cordilheira	643310	7841752	2003-03-31 16:52:00	2003-04-12 17:11:00	2883166667	2003-02-04 22:13:00	2003-02-04	22:13:00	22	330.00	5.76	1	1	Suidae	Sus scrofa	Porco.Monteiro
Porco.Monteiro	acuridivisagalleryapr	Attalea phalerata	cordilheira	643310	7841752	2003-03-31 16:52:00	2003-04-12 17:11:00	2883166667	2003-02-04 22:15:00	2003-02-04	22:15:00	22	330.00	5.76	1	1	Suidae	Sus scrofa	Porco.Monteiro
Porco.Monteiro	acuridivisagalleryapr	Attalea phalerata	cordilheira	643310	7841752	2003-03-31 16:52:00	2003-04-12 17:11:00	2883166667	2003-02-04 22:32:00	2003-02-04	22:32:00	22	330.00	5.76	1	1	Suidae	Sus scrofa	Porco.Monteiro
Porco.Monteiro	acuridivisagalleryapr	Attalea phalerata	cordilheira	643310	7841752	2003-03-31 16:52:00	2003-04-12 17:11:00	2883166667	2003-02-04 23:42:00	2003-02-04	23:42:00	23	345.00	6.02	1	1	Suidae	Sus scrofa	Porco.Monteiro
Porco.Monteiro	acuridivisagalleryapr	Attalea phalerata	cordilheira	643310	7841752	2003-03-31 16:52:00	2003-04-12 17:11:00	2883166667	2003-03-04 03:05:00	2003-03-04	03:05:00	3	45.00	0.79	1	1	Suidae	Sus scrofa	Porco.Monteiro
Porco.Monteiro	acuridivisagalleryapr	Attalea phalerata	cordilheira	643310	7841752	2003-03-31 16:52:00	2003-04-12 17:11:00	2883166667	2003-03-04 05:56:00	2003-03-04	05:56:00	5	75.00	1.31	1	1	Suidae	Sus scrofa	Porco.Monteiro
Porco.Monteiro	acuridivisagalleryapr	Attalea phalerata	cordilheira	643310	7841752	2003-03-31 16:52:00	2003-04-12 17:11:00	2883166667	2003-03-04 12:04:00	2003-03-04	12:04:00	12	180.00	3.14	1	1	Suidae	Sus scrofa	Porco.Monteiro
Porco.Monteiro	acuridivisagalleryapr	Attalea phalerata	cordilheira	643310	7841752	2003-03-31 16:52:00	2003-04-12 17:11:00	2883166667	2003-03-04 17:45:00	2003-03-04	17:45:00	17	255.00	4.45	1	1	Suidae	Sus scrofa	Porco.Monteiro
Porco.Monteiro	acuridivisagalleryapr	Attalea phalerata	cordilheira	643310	7841752	2003-03-31 16:52:00	2003-04-12 17:11:00	2883166667	2003-04-04 17:42:00	2003-04-04	17:42:00	17	255.00	4.45	1	1	Suidae	Sus scrofa	Porco.Monteiro
Porco.Monteiro	acuridivisagalleryapr	Attalea phalerata	cordilheira	643310	7841752	2003-03-31 16:52:00	2003-04-12 17:11:00	2883166667	2003-04-04 16:21:00	2003-04-04	16:21:00	16	240.00	4.19	1	1	Suidae	Sus scrofa	Porco.Monteiro
Porco.Monteiro	acuridivisagalleryapr	Attalea phalerata	cordilheira	643310	7841752	2003-03-31 16:52:00	2003-04-12 17:11:00	2883166667	2003-08-04 06:39:00	2003-08-04	06:39:00	6	90.00	1.57	1	1	Suidae	Sus scrofa	Porco.Monteiro
Porco.Monteiro	acuridivisagalleryapr	Attalea phalerata	cordilheira	643310	7841752	2003-03-31 16:52:00	2003-04-12 17:11:00	2883166667	2003-09-04 02:40:00	2003-09-04	02:40:00	2	30.00	0.52	1	1	Suidae	Sus scrofa	Porco.Monteiro
Porco.Monteiro	acuridivisagalleryapr	Attalea phalerata	cordilheira	643310	7841752	2003-03-31 16:52:00	2003-04-12 17:11:00	2883166667	2003-09-04 15:12:00	2003-09-04	15:12:00	15	225.00	3.93	1	3	Suidae	Sus scrofa	Porco.Monteiro
Porco.Monteiro	acuridivisagalleryapr	Attalea phalerata	cordilheira	643310	7841752	2003-03-31 16:52:00	2003-04-12 17:11:00	2883166667	2003-12-04 03:01:00	2003-12-04	03:01:00	3	45.00	0.79	1	1	Suidae	Sus scrofa	Porco.Monteiro
Porco.Monteiro	acuridivisaSmariajune	Attalea phalerata	cordilheira	643458	7841850	2003-06-24 15:37:00	2003-07-05 12:35:00	2609666667	2003-01-07 03:21:00	2003-01-07	03:21:00	3	45.00	0.79	1	1	Suidae	Sus scrofa	Porco.Monteiro
Porco.Monteiro	acuridivisaSmariajune	Attalea phalerata	cordilheira	643458	7841850	2003-06-24 15:37:00	2003-07-05 12:35:00	2609666667	2003-01-07 03:22:00	2003-01-07	03:22:00	3	45.00	0.79	1	1	Suidae	Sus scrofa	Porco.Monteiro
Porco.Monteiro	acurijan	Attalea phalerata	cordilheira	645364	7840968	2003-01-29 14:58:00	2003-02-07 13:10:00	214.2	2003-01-02 01:28:00	2003-01-02	01:28:00	1	15.00	0.26	1	1	Suidae	Sus scrofa	Porco.Monteiro
Porco.Monteiro	acurijan	Attalea phalerata	cordilheira	645364	7840968	2003-01-29 14:58:00	2003-02-07 13:10:00	214.2	2003-01-02 13:54:00	2003-01-02	13:54:00	13	195.00	3.40	1	1	Suidae	Sus scrofa	Porco.Monteiro
Porco.Monteiro	acurijan	Attalea phalerata	cordilheira	645364	7840968	2003-01-29 14:58:00	2003-02-07 13:10:00	214.2	2003-01-02 13:55:00	2003-01-02	13:55:00	13	195.00	3.40	1	1	Suidae	Sus scrofa	Porco.Monteiro
Porco.Monteiro	acurijan	Attalea phalerata	cordilheira	645364	7840968	2003-01-29 14:58:00	2003-02-07 13:10:00	214.2	2003-01-02 13:57:00	2003-01-02	13:57:00	13	195.00	3.40	1	1	Suidae	Sus scrofa	Porco.Monteiro
Porco.Monteiro	acurijan	Attalea phalerata	cordilheira	645364	7840968	2003-01-29 14:58:00	2003-02-07 13:10:00	214.2	2003-01-02 13:58:00	2003-01-02	13:58:00	13	195.00	3.40	1	1	Suidae	Sus scrofa	Porco.Monteiro
Porco.Monteiro	acurijan	Attalea phalerata	cordilheira	645364	7840968	2003-01-29 14:58:00	2003-02-07 13:10:00	214.2	2003-01-02 14:00:00	2003-01-02	14:00:00	14	210.00	3.67	1	1	Suidae	Sus scrofa	Porco.Monteiro
Porco.Monteiro	acurijan	Attalea phalerata	cordilheira	645364	7840968	2003-01-29 14:58:00	2003-02-07 13:10:00	214.2	2003-01-02 14:02:00	2003-01-02	14:02:00	14	210.00	3.67	1	1	Suidae	Sus scrofa	Porco.Monteiro
Porco.Monteiro	acurijan	Attalea phalerata	cordilheira	645364	7840968	2003-01-29 14:58:00	2003-02-07 13:10:00	214.2	2003-02-02 04:26:00	2003-02-02	04:26:00	4	60.00	1.05	1	1	Suidae	Sus scrofa	Porco.Monteiro
Porco.Monteiro	acurijan	Attalea phalerata	cordilheira	645364	7840968	2003-01-29 14:58:00	2003-02-07 13:10:00	214.2	2003-03-02 01:06:00	2003-03-02	01:06:00	1	15.00	0.26	1	1	Suidae	Sus scrofa	Porco.Monteiro
Porco.Monteiro	acurijan	Attalea phalerata	cordilheira	645364	7840968	2003-01-29 14:58:00	2003-02-07 13:10:00	214.2	2003-03-02 10:37:00	2003-03-02	10:37:00	10	150.00	2.62	1	5	Suidae	Sus scrofa	Porco.Monteiro
Porco.Monteiro	acurijan	Attalea phalerata	cordilheira	645364	7840968	2003-01-29 14:58:00	2003-02-07 13:10:00	214.2	2003-03-02 19:50:00	2003-03-02	19:50:00	19	285.00	4.97	1	1	Suidae	Sus scrofa	Porco.Monteiro
Porco.Monteiro	acurijan	Attalea phalerata	cordilheira	645364	7840968	2003-01-29 14:58:00	2003-02-07 13:10:00	214.2	2003-04-02 01:16:00	2003-04-02	01:16:00	1	15.00	0.26	1	1	Suidae	Sus scrofa	Porco.Monteiro
Porco.Monteiro	acurijan	Attalea phalerata	cordilheira	645364	7840968	2003-01-29 14:58:00	2003-02-07 13:10:00	214.2	2003-04-02 09:14:00	2003-04-02	09:14:00	9	135.00	2.36	1	1	Suidae	Sus scrofa	Porco.Monteiro
Porco.Monteiro	acurijan	Attalea phalerata	cordilheira	645364	7840968	2003-01-29 14:58:00	2003-02-07 13:10:00	214.2	2003-04-02 09:17:00	2003-04-02	09:17:00	9	135.00	2.36	1	1	Suidae	Sus scrofa	Porco.Monteiro
Porco.Monteiro	acurijan	Attalea phalerata	cordilheira	645364	7840968	2003-01-29 14:58:00	2003-02-07 13:10:00	214.2	2003-04-02 14:10:00	2003-04-02	14:10:00	14	210.00	3.67	1	4	Suidae	Sus scrofa	Porco.Monteiro
Porco.Monteiro	acurijan	Attalea phalerata	cordilheira	645364	7840968	2003-01-29 14:58:00	2003-02-07 13:10:00	214.2	2003-07-02 00:47:00	2003-07-02	00:47:00	0	0.00	0.00	1	1	Suidae	Sus scrofa	Porco.Monteiro
Porco.Monteiro	acurimarsantamariahighimpactg	Attalea phalerata	cordilheira	647305	7841730	2007-03-29 17:53:00	2007-04-01 23:56:00	78.05	3/29/2007 20:13	3/29/2007 0:00	20:13:00	20	300.00	5.24	1	1	Suidae	Sus scrofa	Porco.Monteiro
Porco.Monteiro	acurimarsantamariahighimpactg	Attalea phalerata	cordilheira	647305	7841730	2007-03-29 17:53:00	2007-04-01 23:56:00	78.05	3/30/2007 18:21	3/30/2007 0:00	18:21:00	18	270.00	4.71	1	1	Suidae	Sus scrofa	Porco.Monteiro
Porco.Monteiro	acurimarsantamariahighimpactg	Attalea phalerata	cordilheira	647305	7841730	2007-03-29 17:53:00	2007-04-01 23:56:00	78.05	3/30/2007 18:22	3/30/2007 0:00	18:22:00	18	270.00	4.71	1	1	Suidae	Sus scrofa	Porco.Monteiro
Porco.Monteiro	acurimarsantamariahighimpactg	Attalea phalerata	cordilheira	647305	7841730	2007-03-29 17:53:00	2007-04-01 23:56:00	78.05	3/30/2007 18:23	3/30/2007 0:00	18:23:00	18	270.00	4.71	1	1	Suidae	Sus scrofa	Porco.Monteiro
Porco.Monteiro	acurimarsantamariahighimpactg	Attalea phalerata	cordilheira	647305	7841730	2007-03-29 17:53:00	2007-04-01 23:56:00	78.05	3/30/2007 18:24	3/30/2007 0:00	18:24:00	18	270.00	4.71	1	1	Suidae	Sus scrofa	Porco.Monteiro
Porco.Monteiro	acurimarsantamariahighimpactg	Attalea phalerata	cordilheira	647305	7841730	2007-03-29 17:53:00	2007-04-01 23:56:00	78.05	3/31/2007 7:26	3/31/2007 0:00	07:26:00	7	105.00	1.83	1	1	Suidae	Sus scrofa	Porco.Monteiro
Porco.Monteiro	acurimarsantamariahighimpactg	Attalea phalerata	cordilheira	647305	7841730	2007-03-29 17:53:00	2007-04-01 23:56:00	78.05	3/31/2007 7:27	3/31/2007 0:00	07:27:00	7	105.00	1.83	1	1	Suidae	Sus scrofa	Porco.Monteiro
Porco.Monteiro	acurimarsantamariahighimpactg	Attalea phalerata	cordilheira	647305	7841730	2007-03-29 17:53:00	2007-04-01 23:56:00	78.05	3/31/2007 19:23	3/31/2007 0:00	19:23:00	19	285.00	4.97	1	1	Suidae	Sus scrofa	Porco.Monteiro
Porco.monteiro	Attalea phalerata04/12/2004 10:14	Attalea phalerata	NA	NA	NA	2004-12-04 10:14:00	2004-12-26 16:28:00	5342333333	00/01/1900 02:12:00	00/01/1900	02:12:00	2	30.00	0.52	1	1	Suidae	Sus scrofa	Porco.Monteiro
Porco.monteiro	Attalea phalerata04/12/2004 10:14	Attalea phalerata	NA	NA	NA	2004-12-04 10:14:00	2004-12-26 16:28:00	5342333333	00/01/1900 06:26:00	00/01/1900	06:26:00	6	90.00	1.57	1	1	Suidae	Sus scrofa	Porco.Monteiro
Porco.monteiro	Attalea phalerata04/12/2004 10:14	Attalea phalerata	NA	NA	NA	2004-12-04 10:14:00	2004-12-26 16:28:00	5342333333	00/01/1900 22:50:00	00/01/1900	22:50:00	22	330.00	5.76	1	1	Suidae	Sus scrofa	Porco.Monteiro
Porco.Monteiro	spaulinonovacuri#	Attalea phalerata	cordilheira	SAO PAULINO	SAO PAULINO	2003-11-16 11:13:00	2003-11-19 15:44:00	7651666667	11/16/2003 13:34	11/16/2003 0:00	13:34:00	13	195.00	3.40	1	3	Suidae	Sus scrofa	Porco.Monteiro
Porco.Monteiro	spaulinonovacuri#	Attalea phalerata	cordilheira	SAO PAULINO	SAO PAULINO	2003-11-16 11:13:00	2003-11-19 15:44:00	7651666667	11/17/2003 14:16	11/17/2003 0:00	14:16:00	14	210.00	3.67	1	1	Suidae	Sus scrofa	Porco.Monteiro
Porco.Monteiro	spaulinonovacuri#	Attalea phalerata	cordilheira	SAO PAULINO	SAO PAULINO	2003-11-16 11:13:00	2003-11-19 15:44:00	7651666667	11/17/2003 15:38	11/17/2003 0:00	15:38:00	15	225.00	3.93	1	1	Suidae	Sus scrofa	Porco.Monteiro
Porco.Monteiro	spaulinonovacuri#	Attalea phalerata	cordilheira	SAO PAULINO	SAO PAULINO	2003-11-16 11:13:00	2003-11-19 15:44:00	7651666667	11/17/2003 22:53	11/17/2003 0:00	22:53:00	22	330.00	5.76	1	1	Suidae	Sus scrofa	Porco.Monteiro
Porco.Monteiro	spaulinonovacuri#	Attalea phalerata	cordilheira	SAO PAULINO	SAO PAULINO	2003-11-16 11:13:00	2003-11-19 15:44:00	7651666667	11/18/2003 5:01	11/18/2003 0:00	05:01:00	5	75.00	1.31	1	1	Suidae	Sus scrofa	Porco.Monteiro
Porco.Monteiro	spaulinonovacuri#	Attalea phalerata	cordilheira	SAO PAULINO	SAO PAULINO	2003-11-16 11:13:00	2003-11-19 15:44:00	7651666667	11/19/2003 8:54	11/19/2003 0:00	08:54:00	8	120.00	2.09	1	2	Suidae	Sus scrofa	Porco.Monteiro
Porco.Monteiro	spaulinonovacuri#	Attalea phalerata	cordilheira	SAO PAULINO	SAO PAULINO	2003-11-16 11:13:00	2003-11-19 15:44:00	7651666667	11/19/2003 8:57	11/19/2003 0:00	08:57:00	8	120.00	2.09	1	2	Suidae	Sus scrofa	Porco.Monteiro
Porco.Monteiro	spaulinonovacuri#	Attalea phalerata	cordilheira	SAO PAULINO	SAO PAULINO	2003-11-16 11:13:00	2003-11-19 15:44:00	7651666667	11/19/2003 9:00	11/19/2003 0:00	09:00:00	9	135.00	2.36	1	1	Suidae	Sus scrofa	Porco.Monteiro
Porco.Monteiro	jan07canjiqueira	Byrsonima orbignyana	cordilheira	644822	7841462	2003-01-29 18:50:00	2003-02-17 14:44:00	451.9	1/31/2003 17:53	1/31/2003 0:00	17:53:00	17	255.00	4.45	1	1	Suidae	Sus scrofa	Porco.Monteiro
Porco.Monteiro	jan07canjiqueira	Byrsonima orbignyana	cordilheira	644822	7841462	2003-01-29 18:50:00	2003-02-17 14:44:00	451.9	1/31/2003 17:54	1/31/2003 0:00	17:54:00	17	255.00	4.45	1	2	Suidae	Sus scrofa	Porco.Monteiro
Porco.Monteiro	jan07canjiqueira	Byrsonima orbignyana	cordilheira	644822	7841462	2003-01-29 18:50:00	2003-02-17 14:44:00	451.9	2003-02-02 01:08:00	2003-02-02	01:08:00	1	15.00	0.26	1	1	Suidae	Sus scrofa	Porco.Monteiro
Porco.Monteiro	jan07canjiqueira	Byrsonima orbignyana	cordilheira	644822	7841462	2003-01-29 18:50:00	2003-02-17 14:44:00	451.9	2003-02-02 01:10:00	2003-02-02	01:10:00	1	15.00	0.26	1	1	Suidae	Sus scrofa	Porco.Monteiro
Porco.Monteiro	jan07canjiqueira	Byrsonima orbignyana	cordilheira	644822	7841462	2003-01-29 18:50:00	2003-02-17 14:44:00	451.9	2003-02-02 01:11:00	2003-02-02	01:11:00	1	15.00	0.26	1	3	Suidae	Sus scrofa	Porco.Monteiro
Porco.Monteiro	jan07canjiqueira	Byrsonima orbignyana	cordilheira	644822	7841462	2003-01-29 18:50:00	2003-02-17 14:44:00	451.9	2003-02-02 01:12:00	2003-02-02	01:12:00	1	15.00	0.26	1	1	Suidae	Sus scrofa	Porco.Monteiro
Porco.Monteiro	jan07canjiqueira	Byrsonima orbignyana	cordilheira	644822	7841462	2003-01-29 18:50:00	2003-02-17 14:44:00	451.9	2003-03-02 05:34:00	2003-03-02	05:34:00	5	75.00	1.31	1	1	Suidae	Sus scrofa	Porco.Monteiro
Porco.Monteiro	jan07canjiqueira	Byrsonima orbignyana	cordilheira	644822	7841462	2003-01-29 18:50:00	2003-02-17 14:44:00	451.9	2003-03-02 23:48:00	2003-03-02	23:48:00	23	345.00	6.02	1	1	Suidae	Sus scrofa	Porco.Monteiro
Porco.Monteiro	jan07canjiqueira	Byrsonima orbignyana	cordilheira	644822	7841462	2003-01-29 18:50:00	2003-02-17 14:44:00	451.9	2003-03-02 23:49:00	2003-03-02	23:49:00	23	345.00	6.02	1	3	Suidae	Sus scrofa	Porco.Monteiro
Porco.Monteiro	jan07canjiqueira	Byrsonima orbignyana	cordilheira	644822	7841462	2003-01-29 18:50:00	2003-02-17 14:44:00	451.9	2003-03-02 23:50:00	2003-03-02	23:50:00	23	345.00	6.02	1	2	Suidae	Sus scrofa	Porco.Monteiro
Porco.Monteiro	jan07canjiqueira	Byrsonima orbignyana	cordilheira	644822	7841462	2003-01-29 18:50:00	2003-02-17 14:44:00	451.9	2003-06-02 02:26:00	2003-06-02	02:26:00	2	30.00	0.52	1	1	Suidae	Sus scrofa	Porco.Monteiro
Porco.Monteiro	jan07canjiqueira	Byrsonima orbignyana	cordilheira	644822	7841462	2003-01-29 18:50:00	2003-02-17 14:44:00	451.9	2003-11-02 21:29:00	2003-11-02	21:29:00	21	315.00	5.50	1	1	Suidae	Sus scrofa	Porco.Monteiro
Porco.Monteiro	jan07canjiqueira	Byrsonima orbignyana	cordilheira	644822	7841462	2003-01-29 18:50:00	2003-02-17 14:44:00	451.9	2/13/2003 19:29	2/13/2003 0:00	19:29:00	19	285.00	4.97	1	3	Suidae	Sus scrofa	Porco.Monteiro
Porco.monteiro	Byrsonima orbygniana07/02/2005 02:00	Byrsonima orbygniana	NA	NA	NA	2005-02-07 02:00:00	2005-02-26 02:45:00	456.75	00/01/1900 01:33:00	00/01/1900	01:33:00	1	15.00	0.26	1	1	Suidae	Sus scrofa	Porco.Monteiro
Porco.monteiro	Byrsonima orbygniana07/02/2005 02:00	Byrsonima orbygniana	NA	NA	NA	2005-02-07 02:00:00	2005-02-26 02:45:00	456.75	00/01/1900 02:38:00	00/01/1900	02:38:00	2	30.00	0.52	1	1	Suidae	Sus scrofa	Porco.Monteiro
Porco.monteiro	Byrsonima orbygniana30/01/2007 18:50	Byrsonima orbygniana	NA	NA	NA	2007-01-30 18:50:00	2007-02-18 14:44:00	451.9	00/01/1900 17:53:00	00/01/1900	17:53:00	17	255.00	4.45	1	1	Suidae	Sus scrofa	Porco.Monteiro
Porco.monteiro	Byrsonima orbygniana30/01/2007 18:50	Byrsonima orbygniana	NA	NA	NA	2007-01-30 18:50:00	2007-02-18 14:44:00	451.9	00/01/1900 17:54:00	00/01/1900	17:54:00	17	255.00	4.45	1	1	Suidae	Sus scrofa	Porco.Monteiro
Porco.monteiro	Byrsonima orbygniana30/01/2007 18:50	Byrsonima orbygniana	NA	NA	NA	2007-01-30 18:50:00	2007-02-18 14:44:00	451.9	00/01/1900 01:08:00	00/01/1900	01:08:00	1	15.00	0.26	1	1	Suidae	Sus scrofa	Porco.Monteiro
Porco.monteiro	Byrsonima orbygniana30/01/2007 18:50	Byrsonima orbygniana	NA	NA	NA	2007-01-30 18:50:00	2007-02-18 14:44:00	451.9	00/01/1900 01:11:00	00/01/1900	01:11:00	1	15.00	0.26	1	2	Suidae	Sus scrofa	Porco.Monteiro
Porco.monteiro	Byrsonima orbygniana30/01/2007 18:50	Byrsonima orbygniana	NA	NA	NA	2007-01-30 18:50:00	2007-02-18 14:44:00	451.9	00/01/1900 01:12:00	00/01/1900	01:12:00	1	15.00	0.26	1	1	Suidae	Sus scrofa	Porco.Monteiro
Porco.monteiro	Byrsonima orbygniana30/01/2007 18:50	Byrsonima orbygniana	NA	NA	NA	2007-01-30 18:50:00	2007-02-18 14:44:00	451.9	00/01/1900 05:34:00	00/01/1900	05:34:00	5	75.00	1.31	1	1	Suidae	Sus scrofa	Porco.Monteiro
Porco.monteiro	Byrsonima orbygniana30/01/2007 18:50	Byrsonima orbygniana	NA	NA	NA	2007-01-30 18:50:00	2007-02-18 14:44:00	451.9	00/01/1900 23:48:00	00/01/1900	23:48:00	23	345.00	6.02	1	1	Suidae	Sus scrofa	Porco.Monteiro
Porco.monteiro	Byrsonima orbygniana30/01/2007 18:50	Byrsonima orbygniana	NA	NA	NA	2007-01-30 18:50:00	2007-02-18 14:44:00	451.9	00/01/1900 23:49:00	00/01/1900	23:49:00	23	345.00	6.02	1	2	Suidae	Sus scrofa	Porco.Monteiro
Porco.monteiro	Byrsonima orbygniana30/01/2007 18:50	Byrsonima orbygniana	NA	NA	NA	2007-01-30 18:50:00	2007-02-18 14:44:00	451.9	00/01/1900 02:26:00	00/01/1900	02:26:00	2	30.00	0.52	1	1	Suidae	Sus scrofa	Porco.Monteiro
Porco.monteiro	Byrsonima orbygniana30/01/2007 18:50	Byrsonima orbygniana	NA	NA	NA	2007-01-30 18:50:00	2007-02-18 14:44:00	451.9	00/01/1900 21:29:00	00/01/1900	21:29:00	21	315.00	5.50	1	1	Suidae	Sus scrofa	Porco.Monteiro
Porco.monteiro	Byrsonima orbygniana30/01/2007 18:50	Byrsonima orbygniana	NA	NA	NA	2007-01-30 18:50:00	2007-02-18 14:44:00	451.9	00/01/1900 19:29:00	00/01/1900	19:29:00	19	285.00	4.97	1	3	Suidae	Sus scrofa	Porco.Monteiro
Porco.monteiro	Caryocar0204a	Caryocar brasiliense	NA	NA	NA	2004-02-01 11:45:00	2004-02-18 00:59:00	3972333333	00/01/1900 04:54:00	00/01/1900	04:54:00	4	60.00	1.05	1	1	Suidae	Sus scrofa	Porco.Monteiro
Porco.monteiro	D. alata barranco	Diocorea alata	NA	NA	NA	2008-08-06 15:51:00	2008-08-08 13:04:00	4521666667	00/01/1900 18:18:00	00/01/1900	18:18:00	18	270.00	4.71	1	1	Suidae	Sus scrofa	Porco.Monteiro
Porco.monteiro	D. alata barranco	Diocorea alata	NA	NA	NA	2008-08-06 15:51:00	2008-08-08 13:04:00	4521666667	00/01/1900 00:14:00	00/01/1900	00:14:00	0	0.00	0.00	1	1	Suidae	Sus scrofa	Porco.Monteiro
Porco.monteiro	D. alata barranco	Diocorea alata	NA	NA	NA	2008-08-06 15:51:00	2008-08-08 13:04:00	4521666667	00/01/1900 03:07:00	00/01/1900	03:07:00	3	45.00	0.79	1	1	Suidae	Sus scrofa	Porco.Monteiro
Porco.monteiro	D. alata barranco	Diocorea alata	NA	NA	NA	2008-08-06 15:51:00	2008-08-08 13:04:00	4521666667	00/01/1900 00:28:00	00/01/1900	00:28:00	0	0.00	0.00	1	1	Suidae	Sus scrofa	Porco.Monteiro
Porco.monteiro	D. alata pasture	Diocorea alata	NA	NA	NA	2008-07-27 18:20:00	2008-08-03 09:35:00	159.25	00/01/1900 16:58:00	00/01/1900	16:58:00	16	240.00	4.19	1	2	Suidae	Sus scrofa	Porco.Monteiro
Porco.monteiro	D. alata pasture	Diocorea alata	NA	NA	NA	2008-07-27 18:20:00	2008-08-03 09:35:00	159.25	00/01/1900 14:08:00	00/01/1900	14:08:00	14	210.00	3.67	1	1	Suidae	Sus scrofa	Porco.Monteiro
Porco.monteiro	D. alata pasture	Diocorea alata	NA	NA	NA	2008-07-27 18:20:00	2008-08-03 09:35:00	159.25	00/01/1900 07:31:00	00/01/1900	07:31:00	7	105.00	1.83	1	1	Suidae	Sus scrofa	Porco.Monteiro
Porco.monteiro	D. alata pasture	Diocorea alata	NA	NA	NA	2008-07-27 18:20:00	2008-08-03 09:35:00	159.25	00/01/1900 15:22:00	00/01/1900	15:22:00	15	225.00	3.93	1	1	Suidae	Sus scrofa	Porco.Monteiro
Porco.monteiro	Diopyrus 1003	Diopyros hispida	NA	NA	NA	2003-03-05 12:26:00	2003-03-07 17:15:00	5281666667	00/01/1900 12:26:00	00/01/1900	12:26:00	12	180.00	3.14	1	1	Suidae	Sus scrofa	Porco.Monteiro
Porco.monteiro	Diopyrus 1003	Diopyros hispida	NA	NA	NA	2003-03-05 12:26:00	2003-03-07 17:15:00	5281666667	00/01/1900 07:54:00	00/01/1900	07:54:00	7	105.00	1.83	1	1	Suidae	Sus scrofa	Porco.Monteiro
Porco.monteiro	Diopyrus 1003	Diopyros hispida	NA	NA	NA	2003-03-05 12:26:00	2003-03-07 17:15:00	5281666667	00/01/1900 21:12:00	00/01/1900	21:12:00	21	315.00	5.50	1	1	Suidae	Sus scrofa	Porco.Monteiro
Porco.monteiro	Diopyrus 1003	Diopyros hispida	NA	NA	NA	2003-03-05 12:26:00	2003-03-07 17:15:00	5281666667	00/01/1900 01:35:00	00/01/1900	01:35:00	1	15.00	0.26	1	4	Suidae	Sus scrofa	Porco.Monteiro
Porco.monteiro	Diopyrus 1003	Diopyros hispida	NA	NA	NA	2003-03-05 12:26:00	2003-03-07 17:15:00	5281666667	00/01/1900 01:44:00	00/01/1900	01:44:00	1	15.00	0.26	1	1	Suidae	Sus scrofa	Porco.Monteiro
Porco.monteiro	Diopyrus 1003	Diopyros hispida	NA	NA	NA	2003-03-05 12:26:00	2003-03-07 17:15:00	5281666667	00/01/1900 09:53:00	00/01/1900	09:53:00	9	135.00	2.36	1	2	Suidae	Sus scrofa	Porco.Monteiro
Porco.monteiro	Diopyrus 1003	Diopyros hispida	NA	NA	NA	2003-03-05 12:26:00	2003-03-07 17:15:00	5281666667	00/01/1900 10:00:00	00/01/1900	10:00:00	10	150.00	2.62	1	1	Suidae	Sus scrofa	Porco.Monteiro
Porco.monteiro	Diopyrus 2303	Diopyros hispida	NA	NA	NA	2006-03-23 16:48:00	2006-03-29 09:21:00	136.55	00/01/1900 21:16:00	00/01/1900	21:16:00	21	315.00	5.50	1	1	Suidae	Sus scrofa	Porco.Monteiro
Porco.monteiro	Diopyrus 2303	Diopyros hispida	NA	NA	NA	2006-03-23 16:48:00	2006-03-29 09:21:00	136.55	00/01/1900 06:21:00	00/01/1900	06:21:00	6	90.00	1.57	1	1	Suidae	Sus scrofa	Porco.Monteiro
Porco.monteiro	Diopyrus 2303	Diopyros hispida	NA	NA	NA	2006-03-23 16:48:00	2006-03-29 09:21:00	136.55	00/01/1900 06:50:00	00/01/1900	06:50:00	6	90.00	1.57	1	1	Suidae	Sus scrofa	Porco.Monteiro
Porco.monteiro	Diopyrus 2303	Diopyros hispida	NA	NA	NA	2006-03-23 16:48:00	2006-03-29 09:21:00	136.55	00/01/1900 09:21:00	00/01/1900	09:21:00	9	135.00	2.36	1	1	Suidae	Sus scrofa	Porco.Monteiro
Porco.monteiro	Diopyrus 2303	Diopyros hispida	NA	NA	NA	2006-03-23 16:48:00	2006-03-29 09:21:00	136.55	00/01/1900 09:48:00	00/01/1900	09:48:00	9	135.00	2.36	1	1	Suidae	Sus scrofa	Porco.Monteiro
Porco.monteiro	Diospyrus 2303a	Diopyros hispida	NA	NA	NA	2003-03-23 18:06:00	2003-03-28 05:53:00	1077833333	00/01/1900 03:45:00	00/01/1900	03:45:00	3	45.00	0.79	1	1	Suidae	Sus scrofa	Porco.Monteiro
Porco.monteiro	Diospyrus 2303a	Diopyros hispida	NA	NA	NA	2003-03-23 18:06:00	2003-03-28 05:53:00	1077833333	00/01/1900 03:57:00	00/01/1900	03:57:00	3	45.00	0.79	1	1	Suidae	Sus scrofa	Porco.Monteiro
Porco.monteiro	Diospyrus 2303a	Diopyros hispida	NA	NA	NA	2003-03-23 18:06:00	2003-03-28 05:53:00	1077833333	00/01/1900 07:52:00	00/01/1900	07:52:00	7	105.00	1.83	1	2	Suidae	Sus scrofa	Porco.Monteiro
Porco.monteiro	Diospyrus 2303a	Diopyros hispida	NA	NA	NA	2003-03-23 18:06:00	2003-03-28 05:53:00	1077833333	00/01/1900 04:13:00	00/01/1900	04:13:00	4	60.00	1.05	1	1	Suidae	Sus scrofa	Porco.Monteiro
Porco.monteiro	Diospyrus 2303a	Diopyros hispida	NA	NA	NA	2003-03-23 18:06:00	2003-03-28 05:53:00	1077833333	00/01/1900 04:20:00	00/01/1900	04:20:00	4	60.00	1.05	1	1	Suidae	Sus scrofa	Porco.Monteiro
Porco.monteiro	Diospyrus 2303a	Diopyros hispida	NA	NA	NA	2003-03-23 18:06:00	2003-03-28 05:53:00	1077833333	00/01/1900 10:57:00	00/01/1900	10:57:00	10	150.00	2.62	1	2	Suidae	Sus scrofa	Porco.Monteiro
Porco.monteiro	Diospyrus 2303a	Diopyros hispida	NA	NA	NA	2003-03-23 18:06:00	2003-03-28 05:53:00	1077833333	00/01/1900 20:48:00	00/01/1900	20:48:00	20	300.00	5.24	1	1	Suidae	Sus scrofa	Porco.Monteiro
Porco.monteiro	Diospyrus 2303a	Diopyros hispida	NA	NA	NA	2003-03-23 18:06:00	2003-03-28 05:53:00	1077833333	00/01/1900 11:48:00	00/01/1900	11:48:00	11	165.00	2.88	1	1	Suidae	Sus scrofa	Porco.Monteiro
Porco.monteiro	Enterolobium	Enterolobium contortisiliquum	NA	NA	NA	2003-09-30 21:22:00	2003-10-07 19:49:00	166.45	00/01/1900 04:28:00	00/01/1900	04:28:00	4	60.00	1.05	1	1	Suidae	Sus scrofa	Porco.Monteiro
Porco.monteiro	Enterolobium	Enterolobium contortisiliquum	NA	NA	NA	2003-09-30 21:22:00	2003-10-07 19:49:00	166.45	00/01/1900 04:28:00	00/01/1900	04:28:00	4	60.00	1.05	1	1	Suidae	Sus scrofa	Porco.Monteiro
Porco.monteiro	Ficus gomelleira	Ficus gomelleira	NA	NA	NA	2005-12-19 08:13:00	2006-01-16 22:58:00	686.75	00/01/1900 06:53:00	00/01/1900	06:53:00	6	90.00	1.57	1	1	Suidae	Sus scrofa	Porco.Monteiro
Porco.Monteiro	2genipapo#9Nov07unid	Genipa americana	cordilheira	UNIDERP	UNIDERP	2003-10-12 17:21:00	2003-11-18 17:48:00	888.45	10/13/2003 1:06	10/13/2003 0:00	01:06:00	1	15.00	0.26	1	1	Suidae	Sus scrofa	Porco.Monteiro
Porco.Monteiro	2genipapo#9Nov07unid	Genipa americana	cordilheira	UNIDERP	UNIDERP	2003-10-12 17:21:00	2003-11-18 17:48:00	888.45	10/14/2003 2:30	10/14/2003 0:00	02:30:00	2	30.00	0.52	1	1	Suidae	Sus scrofa	Porco.Monteiro
Porco.Monteiro	2genipapo#9Nov07unid	Genipa americana	cordilheira	UNIDERP	UNIDERP	2003-10-12 17:21:00	2003-11-18 17:48:00	888.45	10/14/2003 23:11	10/14/2003 0:00	23:11:00	23	345.00	6.02	1	1	Suidae	Sus scrofa	Porco.Monteiro
Porco.Monteiro	2genipapo#9Nov07unid	Genipa americana	cordilheira	UNIDERP	UNIDERP	2003-10-12 17:21:00	2003-11-18 17:48:00	888.45	10/15/2003 5:56	10/15/2003 0:00	05:56:00	5	75.00	1.31	1	1	Suidae	Sus scrofa	Porco.Monteiro
Porco.Monteiro	2genipapo#9Nov07unid	Genipa americana	cordilheira	UNIDERP	UNIDERP	2003-10-12 17:21:00	2003-11-18 17:48:00	888.45	10/17/2003 22:57	10/17/2003 0:00	22:57:00	22	330.00	5.76	1	1	Suidae	Sus scrofa	Porco.Monteiro
Porco.Monteiro	2genipapo#9Nov07unid	Genipa americana	cordilheira	UNIDERP	UNIDERP	2003-10-12 17:21:00	2003-11-18 17:48:00	888.45	10/19/2003 7:00	10/19/2003 0:00	07:00:00	7	105.00	1.83	1	1	Suidae	Sus scrofa	Porco.Monteiro
Porco.Monteiro	2genipapo#9Nov07unid	Genipa americana	cordilheira	UNIDERP	UNIDERP	2003-10-12 17:21:00	2003-11-18 17:48:00	888.45	10/19/2003 11:34	10/19/2003 0:00	11:34:00	11	165.00	2.88	1	1	Suidae	Sus scrofa	Porco.Monteiro
Porco.Monteiro	2genipapo#9Nov07unid	Genipa americana	cordilheira	UNIDERP	UNIDERP	2003-10-12 17:21:00	2003-11-18 17:48:00	888.45	10/19/2003 11:36	10/19/2003 0:00	11:36:00	11	165.00	2.88	1	1	Suidae	Sus scrofa	Porco.Monteiro
Porco.Monteiro	2genipapo#9Nov07unid	Genipa americana	cordilheira	UNIDERP	UNIDERP	2003-10-12 17:21:00	2003-11-18 17:48:00	888.45	10/19/2003 11:37	10/19/2003 0:00	11:37:00	11	165.00	2.88	1	1	Suidae	Sus scrofa	Porco.Monteiro
Porco.Monteiro	2genipapo#9Nov07unid	Genipa americana	cordilheira	UNIDERP	UNIDERP	2003-10-12 17:21:00	2003-11-18 17:48:00	888.45	10/20/2003 4:02	10/20/2003 0:00	04:02:00	4	60.00	1.05	1	1	Suidae	Sus scrofa	Porco.Monteiro
Porco.Monteiro	2genipapo#9Nov07unid	Genipa americana	cordilheira	UNIDERP	UNIDERP	2003-10-12 17:21:00	2003-11-18 17:48:00	888.45	10/20/2003 4:03	10/20/2003 0:00	04:03:00	4	60.00	1.05	1	1	Suidae	Sus scrofa	Porco.Monteiro
Porco.Monteiro	2genipapo#9Nov07unid	Genipa americana	cordilheira	UNIDERP	UNIDERP	2003-10-12 17:21:00	2003-11-18 17:48:00	888.45	10/21/2003 9:25	10/21/2003 0:00	09:25:00	9	135.00	2.36	1	1	Suidae	Sus scrofa	Porco.Monteiro
Porco.Monteiro	2genipapo#9Nov07unid	Genipa americana	cordilheira	UNIDERP	UNIDERP	2003-10-12 17:21:00	2003-11-18 17:48:00	888.45	10/21/2003 9:26	10/21/2003 0:00	09:26:00	9	135.00	2.36	1	5	Suidae	Sus scrofa	Porco.Monteiro
Porco.Monteiro	2genipapo#9Nov07unid	Genipa americana	cordilheira	UNIDERP	UNIDERP	2003-10-12 17:21:00	2003-11-18 17:48:00	888.45	10/21/2003 10:56	10/21/2003 0:00	10:56:00	10	150.00	2.62	1	1	Suidae	Sus scrofa	Porco.Monteiro
Porco.Monteiro	2genipapo#9Nov07unid	Genipa americana	cordilheira	UNIDERP	UNIDERP	2003-10-12 17:21:00	2003-11-18 17:48:00	888.45	10/22/2003 18:29	10/22/2003 0:00	18:29:00	18	270.00	4.71	1	1	Suidae	Sus scrofa	Porco.Monteiro
Porco.Monteiro	2genipapo#9Nov07unid	Genipa americana	cordilheira	UNIDERP	UNIDERP	2003-10-12 17:21:00	2003-11-18 17:48:00	888.45	10/23/2003 19:51	10/23/2003 0:00	19:51:00	19	285.00	4.97	1	1	Suidae	Sus scrofa	Porco.Monteiro
Porco.Monteiro	2genipapo#9Nov07unid	Genipa americana	cordilheira	UNIDERP	UNIDERP	2003-10-12 17:21:00	2003-11-18 17:48:00	888.45	10/23/2003 19:53	10/23/2003 0:00	19:53:00	19	285.00	4.97	1	1	Suidae	Sus scrofa	Porco.Monteiro
Porco.Monteiro	2genipapo#9Nov07unid	Genipa americana	cordilheira	UNIDERP	UNIDERP	2003-10-12 17:21:00	2003-11-18 17:48:00	888.45	10/24/2003 6:34	10/24/2003 0:00	06:34:00	6	90.00	1.57	1	1	Suidae	Sus scrofa	Porco.Monteiro
Porco.Monteiro	2genipapo#9Nov07unid	Genipa americana	cordilheira	UNIDERP	UNIDERP	2003-10-12 17:21:00	2003-11-18 17:48:00	888.45	10/26/2003 5:04	10/26/2003 0:00	05:04:00	5	75.00	1.31	1	1	Suidae	Sus scrofa	Porco.Monteiro
Porco.Monteiro	2genipapo#9Nov07unid	Genipa americana	cordilheira	UNIDERP	UNIDERP	2003-10-12 17:21:00	2003-11-18 17:48:00	888.45	10/30/2003 4:22	10/30/2003 0:00	04:22:00	4	60.00	1.05	1	1	Suidae	Sus scrofa	Porco.Monteiro
Porco.Monteiro	2genipapo#9Nov07unid	Genipa americana	cordilheira	UNIDERP	UNIDERP	2003-10-12 17:21:00	2003-11-18 17:48:00	888.45	10/30/2003 5:02	10/30/2003 0:00	05:02:00	5	75.00	1.31	1	2	Suidae	Sus scrofa	Porco.Monteiro
Porco.Monteiro	2genipapo#9Nov07unid	Genipa americana	cordilheira	UNIDERP	UNIDERP	2003-10-12 17:21:00	2003-11-18 17:48:00	888.45	2003-01-11 11:06:00	2003-01-11	11:06:00	11	165.00	2.88	1	5	Suidae	Sus scrofa	Porco.Monteiro
Porco.Monteiro	2genipapo#9Nov07unid	Genipa americana	cordilheira	UNIDERP	UNIDERP	2003-10-12 17:21:00	2003-11-18 17:48:00	888.45	2003-02-11 09:10:00	2003-02-11	09:10:00	9	135.00	2.36	1	1	Suidae	Sus scrofa	Porco.Monteiro
Porco.Monteiro	2genipapo#9Nov07unid	Genipa americana	cordilheira	UNIDERP	UNIDERP	2003-10-12 17:21:00	2003-11-18 17:48:00	888.45	2003-02-11 09:12:00	2003-02-11	09:12:00	9	135.00	2.36	1	1	Suidae	Sus scrofa	Porco.Monteiro
Porco.Monteiro	2genipapo#9Nov07unid	Genipa americana	cordilheira	UNIDERP	UNIDERP	2003-10-12 17:21:00	2003-11-18 17:48:00	888.45	2003-03-11 05:13:00	2003-03-11	05:13:00	5	75.00	1.31	1	1	Suidae	Sus scrofa	Porco.Monteiro
Porco.Monteiro	2genipapo#9Nov07unid	Genipa americana	cordilheira	UNIDERP	UNIDERP	2003-10-12 17:21:00	2003-11-18 17:48:00	888.45	2003-04-11 06:14:00	2003-04-11	06:14:00	6	90.00	1.57	1	1	Suidae	Sus scrofa	Porco.Monteiro
Porco.Monteiro	2genipapo#9Nov07unid	Genipa americana	cordilheira	UNIDERP	UNIDERP	2003-10-12 17:21:00	2003-11-18 17:48:00	888.45	2003-05-11 05:55:00	2003-05-11	05:55:00	5	75.00	1.31	1	1	Suidae	Sus scrofa	Porco.Monteiro
Porco.Monteiro	2genipapo#9Nov07unid	Genipa americana	cordilheira	UNIDERP	UNIDERP	2003-10-12 17:21:00	2003-11-18 17:48:00	888.45	2003-09-11 11:26:00	2003-09-11	11:26:00	11	165.00	2.88	1	1	Suidae	Sus scrofa	Porco.Monteiro
Porco.Monteiro	2genipapo#9Nov07unid	Genipa americana	cordilheira	UNIDERP	UNIDERP	2003-10-12 17:21:00	2003-11-18 17:48:00	888.45	2003-10-11 03:03:00	2003-10-11	03:03:00	3	45.00	0.79	1	1	Suidae	Sus scrofa	Porco.Monteiro
Porco.Monteiro	2genipapo#9Nov07unid	Genipa americana	cordilheira	UNIDERP	UNIDERP	2003-10-12 17:21:00	2003-11-18 17:48:00	888.45	2003-12-11 16:01:00	2003-12-11	16:01:00	16	240.00	4.19	1	1	Suidae	Sus scrofa	Porco.Monteiro
Porco.Monteiro	2genipapo#9Nov07unid	Genipa americana	cordilheira	UNIDERP	UNIDERP	2003-10-12 17:21:00	2003-11-18 17:48:00	888.45	2003-12-11 20:59:00	2003-12-11	20:59:00	20	300.00	5.24	1	1	Suidae	Sus scrofa	Porco.Monteiro
Porco.Monteiro	2genipapo#9Nov07unid	Genipa americana	cordilheira	UNIDERP	UNIDERP	2003-10-12 17:21:00	2003-11-18 17:48:00	888.45	11/13/2003 0:14	11/13/2003 0:00	00:14:00	0	0.00	0.00	1	1	Suidae	Sus scrofa	Porco.Monteiro
Porco.Monteiro	2genipapo#9Nov07unid	Genipa americana	cordilheira	UNIDERP	UNIDERP	2003-10-12 17:21:00	2003-11-18 17:48:00	888.45	11/15/2003 0:15	11/15/2003 0:00	00:15:00	0	0.00	0.00	1	1	Suidae	Sus scrofa	Porco.Monteiro
Porco.Monteiro	2genipapo#9Nov07unid	Genipa americana	cordilheira	UNIDERP	UNIDERP	2003-10-12 17:21:00	2003-11-18 17:48:00	888.45	11/18/2003 17:48	11/18/2003 0:00	17:48:00	17	255.00	4.45	1	1	Suidae	Sus scrofa	Porco.Monteiro
Porco.Monteiro	cpoLourdestrilhamorcegogenipapo	Genipa americana	cordilheira	646895	7838421	2003-08-12 09:33:00	2003-09-26 13:18:00	1083.75	9/25/2003 16:31	9/25/2003 0:00	16:31:00	16	240.00	4.19	1	1	Suidae	Sus scrofa	Porco.Monteiro
Porco.monteiro	Genipa americana	Genipa americana	NA	NA	NA	2004-12-06 19:59:00	2004-12-21 08:46:00	3487833333	00/01/1900 23:15:00	00/01/1900	23:15:00	23	345.00	6.02	1	1	Suidae	Sus scrofa	Porco.Monteiro
Porco.Monteiro	sept07genipapoararaunadivisa	Genipa americana	cordilheira	647845	7843070	2003-08-28 16:44:00	2003-09-22 19:06:00	6023666667	8/28/2003 16:44	8/28/2003 0:00	16:44:00	16	240.00	4.19	1	1	Suidae	Sus scrofa	Porco.Monteiro
Porco.Monteiro	sept07genipapoararaunadivisa	Genipa americana	cordilheira	647845	7843070	2003-08-28 16:44:00	2003-09-22 19:06:00	6023666667	2003-04-09 22:16:00	2003-04-09	22:16:00	22	330.00	5.76	1	6	Suidae	Sus scrofa	Porco.Monteiro
Porco.Monteiro	sept07genipapoararaunadivisa	Genipa americana	cordilheira	647845	7843070	2003-08-28 16:44:00	2003-09-22 19:06:00	6023666667	2003-05-09 06:57:00	2003-05-09	06:57:00	6	90.00	1.57	1	1	Suidae	Sus scrofa	Porco.Monteiro
Porco.Monteiro	sept07genipapoararaunadivisa	Genipa americana	cordilheira	647845	7843070	2003-08-28 16:44:00	2003-09-22 19:06:00	6023666667	2003-05-09 06:59:00	2003-05-09	06:59:00	6	90.00	1.57	1	2	Suidae	Sus scrofa	Porco.Monteiro
Porco.Monteiro	sept07genipapoararaunadivisa	Genipa americana	cordilheira	647845	7843070	2003-08-28 16:44:00	2003-09-22 19:06:00	6023666667	2003-09-09 19:29:00	2003-09-09	19:29:00	19	285.00	4.97	1	1	Suidae	Sus scrofa	Porco.Monteiro
Porco.Monteiro	sept07genipapoararaunadivisa	Genipa americana	cordilheira	647845	7843070	2003-08-28 16:44:00	2003-09-22 19:06:00	6023666667	2003-09-09 19:44:00	2003-09-09	19:44:00	19	285.00	4.97	1	1	Suidae	Sus scrofa	Porco.Monteiro
Porco.Monteiro	sept07genipapoararaunadivisa	Genipa americana	cordilheira	647845	7843070	2003-08-28 16:44:00	2003-09-22 19:06:00	6023666667	9/16/2003 7:24	9/16/2003 0:00	07:24:00	7	105.00	1.83	1	1	Suidae	Sus scrofa	Porco.Monteiro
Porco.Monteiro	Trap 3chicoararauna	Guazuma tomentosa	cordilheira	647845	7843070	2003-06-25 20:54:00	2003-07-17 19:02:00	5261333333	6/28/2003 14:52	6/28/2003 0:00	14:52:00	14	210.00	3.67	1	1	Suidae	Sus scrofa	Porco.Monteiro
Porco.Monteiro	Trap 3chicoararauna	Guazuma tomentosa	cordilheira	647845	7843070	2003-06-25 20:54:00	2003-07-17 19:02:00	5261333333	6/28/2003 20:45	6/28/2003 0:00	20:45:00	20	300.00	5.24	1	1	Suidae	Sus scrofa	Porco.Monteiro
Porco.Monteiro	6novchico6468207838259baiabonit	Guazuma ulmifolia	cordilheira	646820	7838259	2003-10-08 20:31:00	2003-11-12 18:57:00	8384333333	10/30/2003 6:29	10/30/2003 0:00	06:29:00	6	90.00	1.57	1	1	Suidae	Sus scrofa	Porco.Monteiro
Porco.Monteiro	6novchico6468207838259baiabonit	Guazuma ulmifolia	cordilheira	646820	7838259	2003-10-08 20:31:00	2003-11-12 18:57:00	8384333333	10/31/2003 17:18	10/31/2003 0:00	17:18:00	17	255.00	4.45	1	1	Suidae	Sus scrofa	Porco.Monteiro
Porco.Monteiro	6novchico6468207838259baiabonit	Guazuma ulmifolia	cordilheira	646820	7838259	2003-10-08 20:31:00	2003-11-12 18:57:00	8384333333	2003-01-11 18:26:00	2003-01-11	18:26:00	18	270.00	4.71	1	1	Suidae	Sus scrofa	Porco.Monteiro
Porco.Monteiro	6novchico6468207838259baiabonit	Guazuma ulmifolia	cordilheira	646820	7838259	2003-10-08 20:31:00	2003-11-12 18:57:00	8384333333	2003-02-11 02:55:00	2003-02-11	02:55:00	2	30.00	0.52	1	1	Suidae	Sus scrofa	Porco.Monteiro
Porco.Monteiro	6novchico6468207838259baiabonit	Guazuma ulmifolia	cordilheira	646820	7838259	2003-10-08 20:31:00	2003-11-12 18:57:00	8384333333	2003-02-11 03:04:00	2003-02-11	03:04:00	3	45.00	0.79	1	1	Suidae	Sus scrofa	Porco.Monteiro
Porco.Monteiro	6novchico6468207838259baiabonit	Guazuma ulmifolia	cordilheira	646820	7838259	2003-10-08 20:31:00	2003-11-12 18:57:00	8384333333	2003-03-11 13:50:00	2003-03-11	13:50:00	13	195.00	3.40	1	1	Suidae	Sus scrofa	Porco.Monteiro
Porco.Monteiro	6novchico6468207838259baiabonit	Guazuma ulmifolia	cordilheira	646820	7838259	2003-10-08 20:31:00	2003-11-12 18:57:00	8384333333	2003-12-11 18:57:00	2003-12-11	18:57:00	18	270.00	4.71	1	1	Suidae	Sus scrofa	Porco.Monteiro
Porco.monteiro	Guazuma 0608	Guazuma ulmifolia	NA	NA	NA	2003-08-06 07:48:00	2003-08-08 08:44:00	4893333333	00/01/1900 08:38:00	00/01/1900	08:38:00	8	120.00	2.09	1	1	Suidae	Sus scrofa	Porco.Monteiro
Porco.monteiro	Guazuma 0608	Guazuma ulmifolia	NA	NA	NA	2003-08-06 07:48:00	2003-08-08 08:44:00	4893333333	00/01/1900 08:38:00	00/01/1900	08:38:00	8	120.00	2.09	1	1	Suidae	Sus scrofa	Porco.Monteiro
Porco.monteiro	Guazuma 0608	Guazuma ulmifolia	NA	NA	NA	2003-08-06 07:48:00	2003-08-08 08:44:00	4893333333	00/01/1900 08:40:00	00/01/1900	08:40:00	8	120.00	2.09	1	1	Suidae	Sus scrofa	Porco.Monteiro
Porco.monteiro	Guazuma 0803	Guazuma ulmifolia	NA	NA	NA	2003-03-29 22:25:00	2003-03-30	1583333333	00/01/1900 06:01:00	00/01/1900	06:01:00	6	90.00	1.57	1	1	Suidae	Sus scrofa	Porco.Monteiro
Porco.monteiro	Guazuma 0803.1708.2307	Guazuma ulmifolia	NA	NA	NA	2003-07-23 05:34:00	2003-07-29 05:41:00	1441166667	00/01/1900 06:00:00	00/01/1900	06:00:00	6	90.00	1.57	1	1	Suidae	Sus scrofa	Porco.Monteiro
Porco.monteiro	Guazuma 0803.1708.2307	Guazuma ulmifolia	NA	NA	NA	2003-07-23 05:34:00	2003-07-29 05:41:00	1441166667	00/01/1900 06:55:00	00/01/1900	06:55:00	6	90.00	1.57	1	1	Suidae	Sus scrofa	Porco.Monteiro
Porco.monteiro	Guazuma 0803.1708.2307	Guazuma ulmifolia	NA	NA	NA	2003-07-23 05:34:00	2003-07-29 05:41:00	1441166667	00/01/1900 23:14:00	00/01/1900	23:14:00	23	345.00	6.02	1	1	Suidae	Sus scrofa	Porco.Monteiro
Porco.monteiro	Hancornia speciosa 08/10/2008 15:59	Hancornia speciosa	NA	NA	NA	2008-10-08 15:59:00	2008-11-25 05:54:00	1141916667	00/01/1900 00:14:00	00/01/1900	00:14:00	0	0.00	0.00	1	1	Suidae	Sus scrofa	Porco.Monteiro
Porco.monteiro	Hancornia speciosa 08/10/2008 15:59	Hancornia speciosa	NA	NA	NA	2008-10-08 15:59:00	2008-11-25 05:54:00	1141916667	00/01/1900 19:46:00	00/01/1900	19:46:00	19	285.00	4.97	1	1	Suidae	Sus scrofa	Porco.Monteiro
Porco.monteiro	Hancornia speciosa 08/10/2008 15:59	Hancornia speciosa	NA	NA	NA	2008-10-08 15:59:00	2008-11-25 05:54:00	1141916667	00/01/1900 00:05:00	00/01/1900	00:05:00	0	0.00	0.00	1	1	Suidae	Sus scrofa	Porco.Monteiro
Porco.monteiro	Hancornia speciosa 08/10/2008 15:59	Hancornia speciosa	NA	NA	NA	2008-10-08 15:59:00	2008-11-25 05:54:00	1141916667	00/01/1900 22:10:00	00/01/1900	22:10:00	22	330.00	5.76	1	1	Suidae	Sus scrofa	Porco.Monteiro
Porco.monteiro	Hancornia speciosa 08/10/2008 15:59	Hancornia speciosa	NA	NA	NA	2008-10-08 15:59:00	2008-11-25 05:54:00	1141916667	00/01/1900 16:25:00	00/01/1900	16:25:00	16	240.00	4.19	1	1	Suidae	Sus scrofa	Porco.Monteiro
Porco.monteiro	Hancornia speciosa 08/10/2008 15:59	Hancornia speciosa	NA	NA	NA	2008-10-08 15:59:00	2008-11-25 05:54:00	1141916667	00/01/1900 23:00:00	00/01/1900	23:00:00	23	345.00	6.02	1	1	Suidae	Sus scrofa	Porco.Monteiro
Porco.monteiro	Hancornia speciosa 08/10/2008 15:59	Hancornia speciosa	NA	NA	NA	2008-10-08 15:59:00	2008-11-25 05:54:00	1141916667	00/01/1900 03:40:00	00/01/1900	03:40:00	3	45.00	0.79	1	1	Suidae	Sus scrofa	Porco.Monteiro
Porco.monteiro	Hancornia speciosa 08/10/2008 15:59	Hancornia speciosa	NA	NA	NA	2008-10-08 15:59:00	2008-11-25 05:54:00	1141916667	00/01/1900 23:57:00	00/01/1900	23:57:00	23	345.00	6.02	1	1	Suidae	Sus scrofa	Porco.Monteiro
Porco.monteiro	Hancornia speciosa 08/10/2008 15:59	Hancornia speciosa	NA	NA	NA	2008-10-08 15:59:00	2008-11-25 05:54:00	1141916667	00/01/1900 05:26:00	00/01/1900	05:26:00	5	75.00	1.31	1	1	Suidae	Sus scrofa	Porco.Monteiro
Porco.Monteiro	jatobaset26_07_cam	Hymenaea courbari	cordilheira	SAO PAULINO	SAO PAULINO	2003-09-17 18:34:00	2003-09-24 17:22:00	166.8	9/21/2003 20:29	9/21/2003 0:00	20:29:00	20	300.00	5.24	1	1	Suidae	Sus scrofa	Porco.Monteiro
Porco.Monteiro	jatobaset26_07_cam	Hymenaea courbari	cordilheira	SAO PAULINO	SAO PAULINO	2003-09-17 18:34:00	2003-09-24 17:22:00	166.8	9/23/2003 2:25	9/23/2003 0:00	02:25:00	2	30.00	0.52	1	1	Suidae	Sus scrofa	Porco.Monteiro
Porco.Monteiro	set26_07cam1jatoba	Hymenaea courbari	cordilheira	SAO PAULINO	SAO PAULINO	2003-09-17 17:33:00	2003-09-25 05:23:00	1798333333	9/22/2003 5:35	9/22/2003 0:00	05:35:00	5	75.00	1.31	1	1	Suidae	Sus scrofa	Porco.Monteiro
Porco.Monteiro	set26_07cam1jatoba	Hymenaea courbari	cordilheira	SAO PAULINO	SAO PAULINO	2003-09-17 17:33:00	2003-09-25 05:23:00	1798333333	9/24/2003 4:03	9/24/2003 0:00	04:03:00	4	60.00	1.05	1	1	Suidae	Sus scrofa	Porco.Monteiro
Porco.Monteiro	set26_07cam1jatoba	Hymenaea courbari	cordilheira	SAO PAULINO	SAO PAULINO	2003-09-17 17:33:00	2003-09-25 05:23:00	1798333333	9/24/2003 17:25	9/24/2003 0:00	17:25:00	17	255.00	4.45	1	2	Suidae	Sus scrofa	Porco.Monteiro
Porco.monteiro	Hymenaea courbaril16/09/2007 14:08	Hymenaea courbaril	NA	NA	NA	2007-09-16 14:08:00	2007-09-25 17:22:00	2192333333	00/01/1900 17:25:00	00/01/1900	17:25:00	17	255.00	4.45	1	1	Suidae	Sus scrofa	Porco.Monteiro
Porco.monteiro	Hymenaea courbaril16/09/2007 14:08	Hymenaea courbaril	NA	NA	NA	2007-09-16 14:08:00	2007-09-25 17:22:00	2192333333	00/01/1900 04:23:00	00/01/1900	04:23:00	4	60.00	1.05	1	1	Suidae	Sus scrofa	Porco.Monteiro
Porco.monteiro	Hymenaea courbaril16/09/2007 14:08	Hymenaea courbaril	NA	NA	NA	2007-09-16 14:08:00	2007-09-25 17:22:00	2192333333	00/01/1900 02:25:00	00/01/1900	02:25:00	2	30.00	0.52	1	1	Suidae	Sus scrofa	Porco.Monteiro
Porco.monteiro	Cam jatoba	Hymenaea stignocarpa	NA	NA	NA	2007-09-18 17:33:00	2007-09-26 05:23:00	1798333333	00/01/1900 05:35:00	00/01/1900	05:35:00	5	75.00	1.31	1	1	Suidae	Sus scrofa	Porco.Monteiro
Porco.monteiro	Cam jatoba	Hymenaea stignocarpa	NA	NA	NA	2007-09-18 17:33:00	2007-09-26 05:23:00	1798333333	00/01/1900 04:03:00	00/01/1900	04:03:00	4	60.00	1.05	1	1	Suidae	Sus scrofa	Porco.Monteiro
Porco.monteiro	Cam jatoba	Hymenaea stignocarpa	NA	NA	NA	2007-09-18 17:33:00	2007-09-26 05:23:00	1798333333	00/01/1900 17:25:00	00/01/1900	17:25:00	17	255.00	4.45	1	1	Suidae	Sus scrofa	Porco.Monteiro
Porco.monteiro	Melicoccus 1901	Melicoccus lepidopetalus	NA	NA	NA	2004-01-20 06:49:00	2004-01-27 16:27:00	1776333333	00/01/1900 06:54:00	00/01/1900	06:54:00	6	90.00	1.57	1	3	Suidae	Sus scrofa	Porco.Monteiro
Porco.monteiro	Melicoccus 1901	Melicoccus lepidopetalus	NA	NA	NA	2004-01-20 06:49:00	2004-01-27 16:27:00	1776333333	00/01/1900 08:34:00	00/01/1900	08:34:00	8	120.00	2.09	1	1	Suidae	Sus scrofa	Porco.Monteiro
Porco.monteiro	Melicoccus 1901	Melicoccus lepidopetalus	NA	NA	NA	2004-01-20 06:49:00	2004-01-27 16:27:00	1776333333	00/01/1900 07:15:00	00/01/1900	07:15:00	7	105.00	1.83	1	1	Suidae	Sus scrofa	Porco.Monteiro
Porco.monteiro	Melicoccus 1901	Melicoccus lepidopetalus	NA	NA	NA	2004-01-20 06:49:00	2004-01-27 16:27:00	1776333333	00/01/1900 07:58:00	00/01/1900	07:58:00	7	105.00	1.83	1	6	Suidae	Sus scrofa	Porco.Monteiro
Porco.monteiro	Melicoccus 1901	Melicoccus lepidopetalus	NA	NA	NA	2004-01-20 06:49:00	2004-01-27 16:27:00	1776333333	00/01/1900 13:18:00	00/01/1900	13:18:00	13	195.00	3.40	1	2	Suidae	Sus scrofa	Porco.Monteiro
Porco.monteiro	Melicoccus 1901	Melicoccus lepidopetalus	NA	NA	NA	2004-01-20 06:49:00	2004-01-27 16:27:00	1776333333	00/01/1900 15:16:00	00/01/1900	15:16:00	15	225.00	3.93	1	2	Suidae	Sus scrofa	Porco.Monteiro
Porco.Monteiro	11Nov07quinahigh	Miconia Wildenowii.	cordilheira	645345	7841032	2003-12-02 19:12:00	2004-01-03 14:40:00	7634666667	2003-02-12 19:12:00	2003-02-12	19:12:00	19	285.00	4.97	1	1	Suidae	Sus scrofa	Porco.Monteiro
Porco.Monteiro	11Nov07quinahigh	Miconia Wildenowii.	cordilheira	645345	7841032	2003-12-02 19:12:00	2004-01-03 14:40:00	7634666667	2003-03-12 15:52:00	2003-03-12	15:52:00	15	225.00	3.93	1	1	Suidae	Sus scrofa	Porco.Monteiro
Porco.Monteiro	11Nov07quinahigh	Miconia Wildenowii.	cordilheira	645345	7841032	2003-12-02 19:12:00	2004-01-03 14:40:00	7634666667	2003-03-12 15:57:00	2003-03-12	15:57:00	15	225.00	3.93	1	1	Suidae	Sus scrofa	Porco.Monteiro
Porco.Monteiro	11Nov07quinahigh	Miconia Wildenowii.	cordilheira	645345	7841032	2003-12-02 19:12:00	2004-01-03 14:40:00	7634666667	2003-04-12 03:56:00	2003-04-12	03:56:00	3	45.00	0.79	1	1	Suidae	Sus scrofa	Porco.Monteiro
Porco.Monteiro	11Nov07quinahigh	Miconia Wildenowii.	cordilheira	645345	7841032	2003-12-02 19:12:00	2004-01-03 14:40:00	7634666667	2003-05-12 17:00:00	2003-05-12	17:00:00	17	255.00	4.45	1	7	Suidae	Sus scrofa	Porco.Monteiro
Porco.Monteiro	11Nov07quinahigh	Miconia Wildenowii.	cordilheira	645345	7841032	2003-12-02 19:12:00	2004-01-03 14:40:00	7634666667	2003-06-12 08:57:00	2003-06-12	08:57:00	8	120.00	2.09	1	4	Suidae	Sus scrofa	Porco.Monteiro
Porco.Monteiro	11Nov07quinahigh	Miconia Wildenowii.	cordilheira	645345	7841032	2003-12-02 19:12:00	2004-01-03 14:40:00	7634666667	2003-06-12 13:28:00	2003-06-12	13:28:00	13	195.00	3.40	1	5	Suidae	Sus scrofa	Porco.Monteiro
Porco.Monteiro	11Nov07quinahigh	Miconia Wildenowii.	cordilheira	645345	7841032	2003-12-02 19:12:00	2004-01-03 14:40:00	7634666667	2003-08-12 18:18:00	2003-08-12	18:18:00	18	270.00	4.71	1	1	Suidae	Sus scrofa	Porco.Monteiro
Porco.Monteiro	11Nov07quinahigh	Miconia Wildenowii.	cordilheira	645345	7841032	2003-12-02 19:12:00	2004-01-03 14:40:00	7634666667	2003-09-12 15:27:00	2003-09-12	15:27:00	15	225.00	3.93	1	5	Suidae	Sus scrofa	Porco.Monteiro
Porco.Monteiro	11Nov07quinahigh	Miconia Wildenowii.	cordilheira	645345	7841032	2003-12-02 19:12:00	2004-01-03 14:40:00	7634666667	2003-09-12 15:34:00	2003-09-12	15:34:00	15	225.00	3.93	1	1	Suidae	Sus scrofa	Porco.Monteiro
Porco.Monteiro	11Nov07quinahigh	Miconia Wildenowii.	cordilheira	645345	7841032	2003-12-02 19:12:00	2004-01-03 14:40:00	7634666667	2003-11-12 15:51:00	2003-11-12	15:51:00	15	225.00	3.93	1	1	Suidae	Sus scrofa	Porco.Monteiro
Porco.Monteiro	11Nov07quinahigh	Miconia Wildenowii.	cordilheira	645345	7841032	2003-12-02 19:12:00	2004-01-03 14:40:00	7634666667	12/13/2003 4:57	12/13/2003 0:00	04:57:00	4	60.00	1.05	1	1	Suidae	Sus scrofa	Porco.Monteiro
Porco.Monteiro	11Nov07quinahigh	Miconia Wildenowii.	cordilheira	645345	7841032	2003-12-02 19:12:00	2004-01-03 14:40:00	7634666667	12/13/2003 5:03	12/13/2003 0:00	05:03:00	5	75.00	1.31	1	1	Suidae	Sus scrofa	Porco.Monteiro
Porco.Monteiro	11Nov07quinahigh	Miconia Wildenowii.	cordilheira	645345	7841032	2003-12-02 19:12:00	2004-01-03 14:40:00	7634666667	12/18/2003 6:21	12/18/2003 0:00	06:21:00	6	90.00	1.57	1	1	Suidae	Sus scrofa	Porco.Monteiro
Porco.Monteiro	11Nov07quinahigh	Miconia Wildenowii.	cordilheira	645345	7841032	2003-12-02 19:12:00	2004-01-03 14:40:00	7634666667	12/21/2003 4:44	12/21/2003 0:00	04:44:00	4	60.00	1.05	1	1	Suidae	Sus scrofa	Porco.Monteiro
Porco.Monteiro	11Nov07quinahigh	Miconia Wildenowii.	cordilheira	645345	7841032	2003-12-02 19:12:00	2004-01-03 14:40:00	7634666667	12/22/2003 5:31	12/22/2003 0:00	05:31:00	5	75.00	1.31	1	1	Suidae	Sus scrofa	Porco.Monteiro
Porco.Monteiro	11Nov07quinahigh	Miconia Wildenowii.	cordilheira	645345	7841032	2003-12-02 19:12:00	2004-01-03 14:40:00	7634666667	12/22/2003 22:07	12/22/2003 0:00	22:07:00	22	330.00	5.76	1	1	Suidae	Sus scrofa	Porco.Monteiro
Porco.Monteiro	11Nov07quinahigh	Miconia Wildenowii.	cordilheira	645345	7841032	2003-12-02 19:12:00	2004-01-03 14:40:00	7634666667	12/23/2003 3:42	12/23/2003 0:00	03:42:00	3	45.00	0.79	1	1	Suidae	Sus scrofa	Porco.Monteiro
Porco.Monteiro	11Nov07quinahigh	Miconia Wildenowii.	cordilheira	645345	7841032	2003-12-02 19:12:00	2004-01-03 14:40:00	7634666667	12/23/2003 3:59	12/23/2003 0:00	03:59:00	3	45.00	0.79	1	1	Suidae	Sus scrofa	Porco.Monteiro
Porco.Monteiro	11Nov07quinahigh	Miconia Wildenowii.	cordilheira	645345	7841032	2003-12-02 19:12:00	2004-01-03 14:40:00	7634666667	12/23/2003 5:57	12/23/2003 0:00	05:57:00	5	75.00	1.31	1	1	Suidae	Sus scrofa	Porco.Monteiro
Porco.Monteiro	11Nov07quinahigh	Miconia Wildenowii.	cordilheira	645345	7841032	2003-12-02 19:12:00	2004-01-03 14:40:00	7634666667	12/27/2003 17:53	12/27/2003 0:00	17:53:00	17	255.00	4.45	1	1	Suidae	Sus scrofa	Porco.Monteiro
Porco.Monteiro	11Nov07quinahigh	Miconia Wildenowii.	cordilheira	645345	7841032	2003-12-02 19:12:00	2004-01-03 14:40:00	7634666667	12/29/2003 2:31	12/29/2003 0:00	02:31:00	2	30.00	0.52	1	1	Suidae	Sus scrofa	Porco.Monteiro
Porco.Monteiro	11Nov07quinahigh	Miconia Wildenowii.	cordilheira	645345	7841032	2003-12-02 19:12:00	2004-01-03 14:40:00	7634666667	12/29/2003 19:32	12/29/2003 0:00	19:32:00	19	285.00	4.97	1	1	Suidae	Sus scrofa	Porco.Monteiro
Porco.Monteiro	11Nov07quinahigh	Miconia Wildenowii.	cordilheira	645345	7841032	2003-12-02 19:12:00	2004-01-03 14:40:00	7634666667	12/31/2003 19:47	12/31/2003 0:00	19:47:00	19	285.00	4.97	1	1	Suidae	Sus scrofa	Porco.Monteiro
Porco.Monteiro	11Nov07quinahigh	Miconia Wildenowii.	cordilheira	645345	7841032	2003-12-02 19:12:00	2004-01-03 14:40:00	7634666667	2004-01-01 19:23:00	2004-01-01	19:23:00	19	285.00	4.97	1	1	Suidae	Sus scrofa	Porco.Monteiro
Porco.Monteiro	11Nov07quinahigh	Miconia Wildenowii.	cordilheira	645345	7841032	2003-12-02 19:12:00	2004-01-03 14:40:00	7634666667	2004-01-01 20:09:00	2004-01-01	20:09:00	20	300.00	5.24	1	1	Suidae	Sus scrofa	Porco.Monteiro
Porco.Monteiro	11Nov07quinahigh	Miconia Wildenowii.	cordilheira	645345	7841032	2003-12-02 19:12:00	2004-01-03 14:40:00	7634666667	2004-02-01 17:47:00	2004-02-01	17:47:00	17	255.00	4.45	1	1	Suidae	Sus scrofa	Porco.Monteiro
Porco.Monteiro	acuriSMaria6473057841730inside	NA	cordilheira	647305	7841730	2007-04-03 17:14:00	2007-04-14 17:35:00	264.35	2007-04-04 04:36:00	2007-04-04	04:36:00	4	60.00	1.05	1	1	Suidae	Sus scrofa	Porco.Monteiro
Porco.Monteiro	acuriSMaria6473057841730inside	NA	cordilheira	647305	7841730	2007-04-03 17:14:00	2007-04-14 17:35:00	264.35	2007-04-04 04:37:00	2007-04-04	04:37:00	4	60.00	1.05	1	2	Suidae	Sus scrofa	Porco.Monteiro
Porco.Monteiro	acuriSMaria6473057841730inside	NA	cordilheira	647305	7841730	2007-04-03 17:14:00	2007-04-14 17:35:00	264.35	2007-04-04 04:38:00	2007-04-04	04:38:00	4	60.00	1.05	1	1	Suidae	Sus scrofa	Porco.Monteiro
Porco.Monteiro	acuriSMaria6473057841730inside	NA	cordilheira	647305	7841730	2007-04-03 17:14:00	2007-04-14 17:35:00	264.35	2007-04-04 04:40:00	2007-04-04	04:40:00	4	60.00	1.05	1	4	Suidae	Sus scrofa	Porco.Monteiro
Porco.Monteiro	acuriSMaria6473057841730inside	NA	cordilheira	647305	7841730	2007-04-03 17:14:00	2007-04-14 17:35:00	264.35	2007-04-04 04:41:00	2007-04-04	04:41:00	4	60.00	1.05	1	3	Suidae	Sus scrofa	Porco.Monteiro
Porco.Monteiro	acuriSMaria6473057841730inside	NA	cordilheira	647305	7841730	2007-04-03 17:14:00	2007-04-14 17:35:00	264.35	2007-04-04 04:42:00	2007-04-04	04:42:00	4	60.00	1.05	1	4	Suidae	Sus scrofa	Porco.Monteiro
Porco.Monteiro	acuriSMaria6473057841730inside	NA	cordilheira	647305	7841730	2007-04-03 17:14:00	2007-04-14 17:35:00	264.35	2007-04-04 04:43:00	2007-04-04	04:43:00	4	60.00	1.05	1	3	Suidae	Sus scrofa	Porco.Monteiro
Porco.Monteiro	acuriSMaria6473057841730inside	NA	cordilheira	647305	7841730	2007-04-03 17:14:00	2007-04-14 17:35:00	264.35	2007-04-04 04:45:00	2007-04-04	04:45:00	4	60.00	1.05	1	3	Suidae	Sus scrofa	Porco.Monteiro
Porco.Monteiro	acuriSMaria6473057841730inside	NA	cordilheira	647305	7841730	2007-04-03 17:14:00	2007-04-14 17:35:00	264.35	2007-04-04 04:46:00	2007-04-04	04:46:00	4	60.00	1.05	1	4	Suidae	Sus scrofa	Porco.Monteiro
Porco.Monteiro	acuriSMaria6473057841730inside	NA	cordilheira	647305	7841730	2007-04-03 17:14:00	2007-04-14 17:35:00	264.35	2007-04-04 04:47:00	2007-04-04	04:47:00	4	60.00	1.05	1	2	Suidae	Sus scrofa	Porco.Monteiro
Porco.Monteiro	acuriSMaria6473057841730inside	NA	cordilheira	647305	7841730	2007-04-03 17:14:00	2007-04-14 17:35:00	264.35	2007-04-04 04:49:00	2007-04-04	04:49:00	4	60.00	1.05	1	4	Suidae	Sus scrofa	Porco.Monteiro
Porco.Monteiro	acuriSMaria6473057841730inside	NA	cordilheira	647305	7841730	2007-04-03 17:14:00	2007-04-14 17:35:00	264.35	2007-04-04 04:50:00	2007-04-04	04:50:00	4	60.00	1.05	1	3	Suidae	Sus scrofa	Porco.Monteiro
Porco.Monteiro	acuriSMaria6473057841730inside	NA	cordilheira	647305	7841730	2007-04-03 17:14:00	2007-04-14 17:35:00	264.35	2007-04-04 04:51:00	2007-04-04	04:51:00	4	60.00	1.05	1	2	Suidae	Sus scrofa	Porco.Monteiro
Porco.Monteiro	acuriSMaria6473057841730inside	NA	cordilheira	647305	7841730	2007-04-03 17:14:00	2007-04-14 17:35:00	264.35	2007-04-04 04:52:00	2007-04-04	04:52:00	4	60.00	1.05	1	2	Suidae	Sus scrofa	Porco.Monteiro
Porco.Monteiro	acuriSMaria6473057841730inside	NA	cordilheira	647305	7841730	2007-04-03 17:14:00	2007-04-14 17:35:00	264.35	2007-04-04 04:54:00	2007-04-04	04:54:00	4	60.00	1.05	1	2	Suidae	Sus scrofa	Porco.Monteiro
Porco.Monteiro	acuriSMaria6473057841730inside	NA	cordilheira	647305	7841730	2007-04-03 17:14:00	2007-04-14 17:35:00	264.35	2007-04-04 04:56:00	2007-04-04	04:56:00	4	60.00	1.05	1	1	Suidae	Sus scrofa	Porco.Monteiro
Porco.Monteiro	acuriSMaria6473057841730inside	NA	cordilheira	647305	7841730	2007-04-03 17:14:00	2007-04-14 17:35:00	264.35	2007-04-04 04:59:00	2007-04-04	04:59:00	4	60.00	1.05	1	1	Suidae	Sus scrofa	Porco.Monteiro
Porco.Monteiro	acuriSMaria6473057841730inside	NA	cordilheira	647305	7841730	2007-04-03 17:14:00	2007-04-14 17:35:00	264.35	2007-04-04 08:00:00	2007-04-04	08:00:00	8	120.00	2.09	1	2	Suidae	Sus scrofa	Porco.Monteiro
Porco.Monteiro	acuriSMaria6473057841730inside	NA	cordilheira	647305	7841730	2007-04-03 17:14:00	2007-04-14 17:35:00	264.35	2007-04-04 08:20:00	2007-04-04	08:20:00	8	120.00	2.09	1	2	Suidae	Sus scrofa	Porco.Monteiro
Porco.Monteiro	acuriSMaria6473057841730inside	NA	cordilheira	647305	7841730	2007-04-03 17:14:00	2007-04-14 17:35:00	264.35	2007-04-04 12:16:00	2007-04-04	12:16:00	12	180.00	3.14	1	1	Suidae	Sus scrofa	Porco.Monteiro
Porco.Monteiro	acuriSMaria6473057841730inside	NA	cordilheira	647305	7841730	2007-04-03 17:14:00	2007-04-14 17:35:00	264.35	2007-04-04 12:21:00	2007-04-04	12:21:00	12	180.00	3.14	1	1	Suidae	Sus scrofa	Porco.Monteiro
Porco.Monteiro	acuriSMaria6473057841730inside	NA	cordilheira	647305	7841730	2007-04-03 17:14:00	2007-04-14 17:35:00	264.35	2007-04-04 12:34:00	2007-04-04	12:34:00	12	180.00	3.14	1	1	Suidae	Sus scrofa	Porco.Monteiro
Porco.Monteiro	acuriSMaria6473057841730inside	NA	cordilheira	647305	7841730	2007-04-03 17:14:00	2007-04-14 17:35:00	264.35	2007-04-04 15:58:00	2007-04-04	15:58:00	15	225.00	3.93	1	1	Suidae	Sus scrofa	Porco.Monteiro
Porco.Monteiro	acuriSMaria6473057841730inside	NA	cordilheira	647305	7841730	2007-04-03 17:14:00	2007-04-14 17:35:00	264.35	2007-04-04 16:50:00	2007-04-04	16:50:00	16	240.00	4.19	1	1	Suidae	Sus scrofa	Porco.Monteiro
Porco.Monteiro	acuriSMaria6473057841730inside	NA	cordilheira	647305	7841730	2007-04-03 17:14:00	2007-04-14 17:35:00	264.35	2007-05-04 18:58:00	2007-05-04	18:58:00	18	270.00	4.71	1	1	Suidae	Sus scrofa	Porco.Monteiro
Porco.Monteiro	acuriSMaria6473057841730inside	NA	cordilheira	647305	7841730	2007-04-03 17:14:00	2007-04-14 17:35:00	264.35	2007-05-04 23:16:00	2007-05-04	23:16:00	23	345.00	6.02	1	1	Suidae	Sus scrofa	Porco.Monteiro
Porco.Monteiro	acuriSMaria6473057841730inside	NA	cordilheira	647305	7841730	2007-04-03 17:14:00	2007-04-14 17:35:00	264.35	2007-05-04 23:21:00	2007-05-04	23:21:00	23	345.00	6.02	1	1	Suidae	Sus scrofa	Porco.Monteiro
Porco.Monteiro	acuriSMaria6473057841730inside	NA	cordilheira	647305	7841730	2007-04-03 17:14:00	2007-04-14 17:35:00	264.35	2007-05-04 23:25:00	2007-05-04	23:25:00	23	345.00	6.02	1	1	Suidae	Sus scrofa	Porco.Monteiro
Porco.Monteiro	acuriSMaria6473057841730inside	NA	cordilheira	647305	7841730	2007-04-03 17:14:00	2007-04-14 17:35:00	264.35	2007-06-04 00:02:00	2007-06-04	00:02:00	0	0.00	0.00	1	1	Suidae	Sus scrofa	Porco.Monteiro
Porco.Monteiro	acuriSMaria6473057841730inside	NA	cordilheira	647305	7841730	2007-04-03 17:14:00	2007-04-14 17:35:00	264.35	2007-06-04 14:09:00	2007-06-04	14:09:00	14	210.00	3.67	1	1	Suidae	Sus scrofa	Porco.Monteiro
Porco.Monteiro	acuriSMaria6473057841730inside	NA	cordilheira	647305	7841730	2007-04-03 17:14:00	2007-04-14 17:35:00	264.35	2007-07-04 08:28:00	2007-07-04	08:28:00	8	120.00	2.09	1	1	Suidae	Sus scrofa	Porco.Monteiro
Porco.Monteiro	acuriSMaria6473057841730inside	NA	cordilheira	647305	7841730	2007-04-03 17:14:00	2007-04-14 17:35:00	264.35	2007-07-04 08:32:00	2007-07-04	08:32:00	8	120.00	2.09	1	1	Suidae	Sus scrofa	Porco.Monteiro
Porco.Monteiro	acuriSMaria6473057841730inside	NA	cordilheira	647305	7841730	2007-04-03 17:14:00	2007-04-14 17:35:00	264.35	2007-07-04 08:40:00	2007-07-04	08:40:00	8	120.00	2.09	1	1	Suidae	Sus scrofa	Porco.Monteiro
Porco.Monteiro	acuriSMaria6473057841730inside	NA	cordilheira	647305	7841730	2007-04-03 17:14:00	2007-04-14 17:35:00	264.35	2007-08-04 07:59:00	2007-08-04	07:59:00	7	105.00	1.83	1	2	Suidae	Sus scrofa	Porco.Monteiro
Porco.Monteiro	acuriSMaria6473057841730inside	NA	cordilheira	647305	7841730	2007-04-03 17:14:00	2007-04-14 17:35:00	264.35	2007-08-04 09:39:00	2007-08-04	09:39:00	9	135.00	2.36	1	1	Suidae	Sus scrofa	Porco.Monteiro
Porco.Monteiro	acuriSMaria6473057841730inside	NA	cordilheira	647305	7841730	2007-04-03 17:14:00	2007-04-14 17:35:00	264.35	2007-08-04 09:40:00	2007-08-04	09:40:00	9	135.00	2.36	1	1	Suidae	Sus scrofa	Porco.Monteiro
Porco.Monteiro	acuriSMaria6473057841730inside	NA	cordilheira	647305	7841730	2007-04-03 17:14:00	2007-04-14 17:35:00	264.35	2007-08-04 09:46:00	2007-08-04	09:46:00	9	135.00	2.36	1	3	Suidae	Sus scrofa	Porco.Monteiro
Porco.Monteiro	acuriSMaria6473057841730inside	NA	cordilheira	647305	7841730	2007-04-03 17:14:00	2007-04-14 17:35:00	264.35	2007-08-04 09:48:00	2007-08-04	09:48:00	9	135.00	2.36	1	3	Suidae	Sus scrofa	Porco.Monteiro
Porco.Monteiro	acuriSMaria6473057841730inside	NA	cordilheira	647305	7841730	2007-04-03 17:14:00	2007-04-14 17:35:00	264.35	2007-08-04 21:41:00	2007-08-04	21:41:00	21	315.00	5.50	1	1	Suidae	Sus scrofa	Porco.Monteiro
Porco.Monteiro	acuriSMaria6473057841730inside	NA	cordilheira	647305	7841730	2007-04-03 17:14:00	2007-04-14 17:35:00	264.35	2007-09-04 01:01:00	2007-09-04	01:01:00	1	15.00	0.26	1	1	Suidae	Sus scrofa	Porco.Monteiro
Porco.Monteiro	acuriSMaria6473057841730inside	NA	cordilheira	647305	7841730	2007-04-03 17:14:00	2007-04-14 17:35:00	264.35	2007-09-04 07:27:00	2007-09-04	07:27:00	7	105.00	1.83	1	1	Suidae	Sus scrofa	Porco.Monteiro
Porco.Monteiro	acuriSMaria6473057841730inside	NA	cordilheira	647305	7841730	2007-04-03 17:14:00	2007-04-14 17:35:00	264.35	2007-09-04 07:35:00	2007-09-04	07:35:00	7	105.00	1.83	1	1	Suidae	Sus scrofa	Porco.Monteiro
Porco.Monteiro	acuriSMaria6473057841730inside	NA	cordilheira	647305	7841730	2007-04-03 17:14:00	2007-04-14 17:35:00	264.35	2007-09-04 08:33:00	2007-09-04	08:33:00	8	120.00	2.09	1	2	Suidae	Sus scrofa	Porco.Monteiro
Porco.Monteiro	acuriSMaria6473057841730inside	NA	cordilheira	647305	7841730	2007-04-03 17:14:00	2007-04-14 17:35:00	264.35	2007-10-04 05:57:00	2007-10-04	05:57:00	5	75.00	1.31	1	1	Suidae	Sus scrofa	Porco.Monteiro
Porco.Monteiro	acuriSMaria6473057841730inside	NA	cordilheira	647305	7841730	2007-04-03 17:14:00	2007-04-14 17:35:00	264.35	2007-10-04 15:34:00	2007-10-04	15:34:00	15	225.00	3.93	1	1	Suidae	Sus scrofa	Porco.Monteiro
Porco.Monteiro	acuriSMaria6473057841730inside	NA	cordilheira	647305	7841730	2007-04-03 17:14:00	2007-04-14 17:35:00	264.35	4/14/2007 7:24	4/14/2007 0:00	07:24:00	7	105.00	1.83	1	1	Suidae	Sus scrofa	Porco.Monteiro
Porco.Monteiro	acuriSMaria6473057841730inside	NA	cordilheira	647305	7841730	2007-04-03 17:14:00	2007-04-14 17:35:00	264.35	4/14/2007 7:30	4/14/2007 0:00	07:30:00	7	105.00	1.83	1	2	Suidae	Sus scrofa	Porco.Monteiro
Porco.Monteiro	acuriSMaria6473057841730inside	NA	cordilheira	647305	7841730	2007-04-03 17:14:00	2007-04-14 17:35:00	264.35	4/14/2007 17:35	4/14/2007 0:00	17:35:00	17	255.00	4.45	1	1	Suidae	Sus scrofa	Porco.Monteiro
Porco.Monteiro	canelajan	Ocotea diospiryfolia	NA	641904	7840209	2003-01-28 15:03:00	2003-02-19 14:00:00	526.95	2003-10-02 09:22:00	2003-10-02	09:22:00	9	135.00	2.36	1	1	Suidae	Sus scrofa	Porco.Monteiro
Porco.monteiro	Pouteria ramiflora	Pouteria ramiflora	NA	NA	NA	2003-12-22 17:23:00	2003-12-24 20:41:00	51.3	00/01/1900 10:41:00	00/01/1900	10:41:00	10	150.00	2.62	1	1	Suidae	Sus scrofa	Porco.Monteiro
Porco.monteiro	Pouteria ramiflora	Pouteria ramiflora	NA	NA	NA	2003-12-22 17:23:00	2003-12-24 20:41:00	51.3	00/01/1900 12:39:00	00/01/1900	12:39:00	12	180.00	3.14	1	1	Suidae	Sus scrofa	Porco.Monteiro
Porco.monteiro	Protium	Protium heptaphyllum	NA	NA	NA	2003-12-08 08:33:00	2003-12-10 01:45:00	41.2	00/01/1900 01:26:00	00/01/1900	01:26:00	1	15.00	0.26	1	1	Suidae	Sus scrofa	Porco.Monteiro
Porco.monteiro	Protium0612a	Protium heptaphyllum	NA	NA	NA	2003-12-06 08:54:00	2003-12-10 07:58:00	9506666667	00/01/1900 18:42:00	00/01/1900	18:42:00	18	270.00	4.71	1	1	Suidae	Sus scrofa	Porco.Monteiro
Porco.Monteiro	S.Paulinonovamescal#	Protium heptaphyllum	cordilheira	SAO PAULINO	SAO PAULINO	2003-11-15 09:22:00	2003-11-19 05:27:00	9208333333	11/18/2003 23:42	11/18/2003 0:00	23:42:00	23	345.00	6.02	1	1	Suidae	Sus scrofa	Porco.Monteiro
Porco.Monteiro	S.Paulinonovamescal#	Protium heptaphyllum	cordilheira	SAO PAULINO	SAO PAULINO	2003-11-15 09:22:00	2003-11-19 05:27:00	9208333333	11/19/2003 0:55	11/19/2003 0:00	00:55:00	0	0.00	0.00	1	1	Suidae	Sus scrofa	Porco.Monteiro
Porco.monteiro	Psidium	Psidium nutans	NA	NA	NA	2006-02-17 00:05:00	2006-03-11 19:03:00	5469666667	00/01/1900 03:55:00	00/01/1900	03:55:00	3	45.00	0.79	1	1	Suidae	Sus scrofa	Porco.Monteiro
Porco.monteiro	Psidium	Psidium nutans	NA	NA	NA	2006-02-17 00:05:00	2006-03-11 19:03:00	5469666667	00/01/1900 04:00:00	00/01/1900	04:00:00	4	60.00	1.05	1	1	Suidae	Sus scrofa	Porco.Monteiro
Porco.monteiro	Psidium	Psidium nutans	NA	NA	NA	2006-02-17 00:05:00	2006-03-11 19:03:00	5469666667	00/01/1900 14:29:00	00/01/1900	14:29:00	14	210.00	3.67	1	1	Suidae	Sus scrofa	Porco.Monteiro
Porco.monteiro	Psidium	Psidium nutans	NA	NA	NA	2006-02-17 00:05:00	2006-03-11 19:03:00	5469666667	00/01/1900 05:38:00	00/01/1900	05:38:00	5	75.00	1.31	1	2	Suidae	Sus scrofa	Porco.Monteiro
Porco.monteiro	Rheedia 100 rcnx	Rheedia brasiliensis	NA	NA	NA	2010-01-28 07:54:00	2010-02-05 06:47:00	1908833333	00/01/1900 06:06:00	00/01/1900	06:06:00	6	90.00	1.57	1	1	Suidae	Sus scrofa	Porco.Monteiro
Porco.monteiro	Rheedia 1508a	Rheedia brasiliensis	NA	NA	NA	2003-08-06 11:03:00	2003-08-08 00:59:00	3793333333	00/01/1900 06:32:00	00/01/1900	06:32:00	6	90.00	1.57	1	1	Suidae	Sus scrofa	Porco.Monteiro
Porco.Monteiro	5novcarrapateiro6466337841082	Ricinus communis	cordilheira	647668	7843512	2003-10-08 20:31:00	2003-11-09 06:36:00	7540833333	2003-08-10 22:19:00	2003-08-10	22:19:00	22	330.00	5.76	1	1	Suidae	Sus scrofa	Porco.Monteiro
Porco.Monteiro	5novcarrapateiro6466337841082	Ricinus communis	cordilheira	647668	7843512	2003-10-08 20:31:00	2003-11-09 06:36:00	7540833333	2003-09-10 01:29:00	2003-09-10	01:29:00	1	15.00	0.26	1	1	Suidae	Sus scrofa	Porco.Monteiro
Porco.Monteiro	5novcarrapateiro6466337841082	Ricinus communis	cordilheira	647668	7843512	2003-10-08 20:31:00	2003-11-09 06:36:00	7540833333	2003-09-10 23:25:00	2003-09-10	23:25:00	23	345.00	6.02	1	1	Suidae	Sus scrofa	Porco.Monteiro
Porco.Monteiro	5novcarrapateiro6466337841082	Ricinus communis	cordilheira	647668	7843512	2003-10-08 20:31:00	2003-11-09 06:36:00	7540833333	2003-09-10 23:32:00	2003-09-10	23:32:00	23	345.00	6.02	1	1	Suidae	Sus scrofa	Porco.Monteiro
Porco.Monteiro	5novcarrapateiro6466337841082	Ricinus communis	cordilheira	647668	7843512	2003-10-08 20:31:00	2003-11-09 06:36:00	7540833333	2003-10-10 07:30:00	2003-10-10	07:30:00	7	105.00	1.83	1	1	Suidae	Sus scrofa	Porco.Monteiro
Porco.Monteiro	5novcarrapateiro6466337841082	Ricinus communis	cordilheira	647668	7843512	2003-10-08 20:31:00	2003-11-09 06:36:00	7540833333	2003-10-10 22:26:00	2003-10-10	22:26:00	22	330.00	5.76	1	1	Suidae	Sus scrofa	Porco.Monteiro
Porco.Monteiro	5novcarrapateiro6466337841082	Ricinus communis	cordilheira	647668	7843512	2003-10-08 20:31:00	2003-11-09 06:36:00	7540833333	2003-10-10 22:33:00	2003-10-10	22:33:00	22	330.00	5.76	1	1	Suidae	Sus scrofa	Porco.Monteiro
Porco.Monteiro	5novcarrapateiro6466337841082	Ricinus communis	cordilheira	647668	7843512	2003-10-08 20:31:00	2003-11-09 06:36:00	7540833333	2003-10-10 22:34:00	2003-10-10	22:34:00	22	330.00	5.76	1	1	Suidae	Sus scrofa	Porco.Monteiro
Porco.Monteiro	5novcarrapateiro6466337841082	Ricinus communis	cordilheira	647668	7843512	2003-10-08 20:31:00	2003-11-09 06:36:00	7540833333	2003-11-10 20:50:00	2003-11-10	20:50:00	20	300.00	5.24	1	1	Suidae	Sus scrofa	Porco.Monteiro
Porco.Monteiro	5novcarrapateiro6466337841082	Ricinus communis	cordilheira	647668	7843512	2003-10-08 20:31:00	2003-11-09 06:36:00	7540833333	2003-12-10 02:55:00	2003-12-10	02:55:00	2	30.00	0.52	1	1	Suidae	Sus scrofa	Porco.Monteiro
Porco.Monteiro	5novcarrapateiro6466337841082	Ricinus communis	cordilheira	647668	7843512	2003-10-08 20:31:00	2003-11-09 06:36:00	7540833333	2003-12-10 02:57:00	2003-12-10	02:57:00	2	30.00	0.52	1	1	Suidae	Sus scrofa	Porco.Monteiro
Porco.Monteiro	5novcarrapateiro6466337841082	Ricinus communis	cordilheira	647668	7843512	2003-10-08 20:31:00	2003-11-09 06:36:00	7540833333	2003-12-10 19:57:00	2003-12-10	19:57:00	19	285.00	4.97	1	1	Suidae	Sus scrofa	Porco.Monteiro
Porco.Monteiro	5novcarrapateiro6466337841082	Ricinus communis	cordilheira	647668	7843512	2003-10-08 20:31:00	2003-11-09 06:36:00	7540833333	2003-12-10 19:58:00	2003-12-10	19:58:00	19	285.00	4.97	1	1	Suidae	Sus scrofa	Porco.Monteiro
Porco.Monteiro	5novcarrapateiro6466337841082	Ricinus communis	cordilheira	647668	7843512	2003-10-08 20:31:00	2003-11-09 06:36:00	7540833333	2003-12-10 19:59:00	2003-12-10	19:59:00	19	285.00	4.97	1	3	Suidae	Sus scrofa	Porco.Monteiro
Porco.Monteiro	5novcarrapateiro6466337841082	Ricinus communis	cordilheira	647668	7843512	2003-10-08 20:31:00	2003-11-09 06:36:00	7540833333	2003-12-10 20:00:00	2003-12-10	20:00:00	20	300.00	5.24	1	1	Suidae	Sus scrofa	Porco.Monteiro
Porco.Monteiro	5novcarrapateiro6466337841082	Ricinus communis	cordilheira	647668	7843512	2003-10-08 20:31:00	2003-11-09 06:36:00	7540833333	2003-12-10 20:01:00	2003-12-10	20:01:00	20	300.00	5.24	1	1	Suidae	Sus scrofa	Porco.Monteiro
Porco.Monteiro	5novcarrapateiro6466337841082	Ricinus communis	cordilheira	647668	7843512	2003-10-08 20:31:00	2003-11-09 06:36:00	7540833333	2003-12-10 20:02:00	2003-12-10	20:02:00	20	300.00	5.24	1	4	Suidae	Sus scrofa	Porco.Monteiro
Porco.Monteiro	5novcarrapateiro6466337841082	Ricinus communis	cordilheira	647668	7843512	2003-10-08 20:31:00	2003-11-09 06:36:00	7540833333	2003-12-10 20:03:00	2003-12-10	20:03:00	20	300.00	5.24	1	4	Suidae	Sus scrofa	Porco.Monteiro
Porco.Monteiro	5novcarrapateiro6466337841082	Ricinus communis	cordilheira	647668	7843512	2003-10-08 20:31:00	2003-11-09 06:36:00	7540833333	2003-12-10 20:04:00	2003-12-10	20:04:00	20	300.00	5.24	1	1	Suidae	Sus scrofa	Porco.Monteiro
Porco.Monteiro	5novcarrapateiro6466337841082	Ricinus communis	cordilheira	647668	7843512	2003-10-08 20:31:00	2003-11-09 06:36:00	7540833333	2003-12-10 20:05:00	2003-12-10	20:05:00	20	300.00	5.24	1	1	Suidae	Sus scrofa	Porco.Monteiro
Porco.Monteiro	5novcarrapateiro6466337841082	Ricinus communis	cordilheira	647668	7843512	2003-10-08 20:31:00	2003-11-09 06:36:00	7540833333	2003-12-10 20:06:00	2003-12-10	20:06:00	20	300.00	5.24	1	2	Suidae	Sus scrofa	Porco.Monteiro
Porco.Monteiro	5novcarrapateiro6466337841082	Ricinus communis	cordilheira	647668	7843512	2003-10-08 20:31:00	2003-11-09 06:36:00	7540833333	2003-12-10 20:08:00	2003-12-10	20:08:00	20	300.00	5.24	1	2	Suidae	Sus scrofa	Porco.Monteiro
Porco.Monteiro	5novcarrapateiro6466337841082	Ricinus communis	cordilheira	647668	7843512	2003-10-08 20:31:00	2003-11-09 06:36:00	7540833333	2003-12-10 20:11:00	2003-12-10	20:11:00	20	300.00	5.24	1	2	Suidae	Sus scrofa	Porco.Monteiro
Porco.Monteiro	5novcarrapateiro6466337841082	Ricinus communis	cordilheira	647668	7843512	2003-10-08 20:31:00	2003-11-09 06:36:00	7540833333	2003-12-10 20:13:00	2003-12-10	20:13:00	20	300.00	5.24	1	1	Suidae	Sus scrofa	Porco.Monteiro
Porco.Monteiro	5novcarrapateiro6466337841082	Ricinus communis	cordilheira	647668	7843512	2003-10-08 20:31:00	2003-11-09 06:36:00	7540833333	2003-12-10 20:16:00	2003-12-10	20:16:00	20	300.00	5.24	1	3	Suidae	Sus scrofa	Porco.Monteiro
Porco.Monteiro	5novcarrapateiro6466337841082	Ricinus communis	cordilheira	647668	7843512	2003-10-08 20:31:00	2003-11-09 06:36:00	7540833333	2003-12-10 20:20:00	2003-12-10	20:20:00	20	300.00	5.24	1	2	Suidae	Sus scrofa	Porco.Monteiro
Porco.Monteiro	5novcarrapateiro6466337841082	Ricinus communis	cordilheira	647668	7843512	2003-10-08 20:31:00	2003-11-09 06:36:00	7540833333	2003-12-10 20:22:00	2003-12-10	20:22:00	20	300.00	5.24	1	2	Suidae	Sus scrofa	Porco.Monteiro
Porco.Monteiro	5novcarrapateiro6466337841082	Ricinus communis	cordilheira	647668	7843512	2003-10-08 20:31:00	2003-11-09 06:36:00	7540833333	2003-12-10 20:27:00	2003-12-10	20:27:00	20	300.00	5.24	1	3	Suidae	Sus scrofa	Porco.Monteiro
Porco.Monteiro	5novcarrapateiro6466337841082	Ricinus communis	cordilheira	647668	7843512	2003-10-08 20:31:00	2003-11-09 06:36:00	7540833333	2003-12-10 20:35:00	2003-12-10	20:35:00	20	300.00	5.24	1	1	Suidae	Sus scrofa	Porco.Monteiro
Porco.Monteiro	5novcarrapateiro6466337841082	Ricinus communis	cordilheira	647668	7843512	2003-10-08 20:31:00	2003-11-09 06:36:00	7540833333	2003-12-10 21:19:00	2003-12-10	21:19:00	21	315.00	5.50	1	1	Suidae	Sus scrofa	Porco.Monteiro
Porco.Monteiro	5novcarrapateiro6466337841082	Ricinus communis	cordilheira	647668	7843512	2003-10-08 20:31:00	2003-11-09 06:36:00	7540833333	2003-12-10 21:21:00	2003-12-10	21:21:00	21	315.00	5.50	1	1	Suidae	Sus scrofa	Porco.Monteiro
Porco.Monteiro	5novcarrapateiro6466337841082	Ricinus communis	cordilheira	647668	7843512	2003-10-08 20:31:00	2003-11-09 06:36:00	7540833333	2003-12-10 21:27:00	2003-12-10	21:27:00	21	315.00	5.50	1	5	Suidae	Sus scrofa	Porco.Monteiro
Porco.Monteiro	5novcarrapateiro6466337841082	Ricinus communis	cordilheira	647668	7843512	2003-10-08 20:31:00	2003-11-09 06:36:00	7540833333	2003-12-10 21:29:00	2003-12-10	21:29:00	21	315.00	5.50	1	2	Suidae	Sus scrofa	Porco.Monteiro
Porco.Monteiro	5novcarrapateiro6466337841082	Ricinus communis	cordilheira	647668	7843512	2003-10-08 20:31:00	2003-11-09 06:36:00	7540833333	2003-12-10 23:57:00	2003-12-10	23:57:00	23	345.00	6.02	1	2	Suidae	Sus scrofa	Porco.Monteiro
Porco.Monteiro	5novcarrapateiro6466337841082	Ricinus communis	cordilheira	647668	7843512	2003-10-08 20:31:00	2003-11-09 06:36:00	7540833333	10/13/2003 5:22	10/13/2003 0:00	05:22:00	5	75.00	1.31	1	1	Suidae	Sus scrofa	Porco.Monteiro
Porco.Monteiro	5novcarrapateiro6466337841082	Ricinus communis	cordilheira	647668	7843512	2003-10-08 20:31:00	2003-11-09 06:36:00	7540833333	10/13/2003 5:29	10/13/2003 0:00	05:29:00	5	75.00	1.31	1	1	Suidae	Sus scrofa	Porco.Monteiro
Porco.Monteiro	5novcarrapateiro6466337841082	Ricinus communis	cordilheira	647668	7843512	2003-10-08 20:31:00	2003-11-09 06:36:00	7540833333	10/13/2003 6:21	10/13/2003 0:00	06:21:00	6	90.00	1.57	1	1	Suidae	Sus scrofa	Porco.Monteiro
Porco.Monteiro	5novcarrapateiro6466337841082	Ricinus communis	cordilheira	647668	7843512	2003-10-08 20:31:00	2003-11-09 06:36:00	7540833333	10/13/2003 19:54	10/13/2003 0:00	19:54:00	19	285.00	4.97	1	1	Suidae	Sus scrofa	Porco.Monteiro
Porco.Monteiro	5novcarrapateiro6466337841082	Ricinus communis	cordilheira	647668	7843512	2003-10-08 20:31:00	2003-11-09 06:36:00	7540833333	10/14/2003 5:52	10/14/2003 0:00	05:52:00	5	75.00	1.31	1	1	Suidae	Sus scrofa	Porco.Monteiro
Porco.Monteiro	5novcarrapateiro6466337841082	Ricinus communis	cordilheira	647668	7843512	2003-10-08 20:31:00	2003-11-09 06:36:00	7540833333	10/14/2003 5:53	10/14/2003 0:00	05:53:00	5	75.00	1.31	1	2	Suidae	Sus scrofa	Porco.Monteiro
Porco.Monteiro	5novcarrapateiro6466337841082	Ricinus communis	cordilheira	647668	7843512	2003-10-08 20:31:00	2003-11-09 06:36:00	7540833333	10/14/2003 5:59	10/14/2003 0:00	05:59:00	5	75.00	1.31	1	1	Suidae	Sus scrofa	Porco.Monteiro
Porco.Monteiro	5novcarrapateiro6466337841082	Ricinus communis	cordilheira	647668	7843512	2003-10-08 20:31:00	2003-11-09 06:36:00	7540833333	10/14/2003 7:30	10/14/2003 0:00	07:30:00	7	105.00	1.83	1	2	Suidae	Sus scrofa	Porco.Monteiro
Porco.Monteiro	5novcarrapateiro6466337841082	Ricinus communis	cordilheira	647668	7843512	2003-10-08 20:31:00	2003-11-09 06:36:00	7540833333	10/14/2003 7:41	10/14/2003 0:00	07:41:00	7	105.00	1.83	1	2	Suidae	Sus scrofa	Porco.Monteiro
Porco.Monteiro	5novcarrapateiro6466337841082	Ricinus communis	cordilheira	647668	7843512	2003-10-08 20:31:00	2003-11-09 06:36:00	7540833333	10/14/2003 9:23	10/14/2003 0:00	09:23:00	9	135.00	2.36	1	1	Suidae	Sus scrofa	Porco.Monteiro
Porco.Monteiro	5novcarrapateiro6466337841082	Ricinus communis	cordilheira	647668	7843512	2003-10-08 20:31:00	2003-11-09 06:36:00	7540833333	10/14/2003 19:52	10/14/2003 0:00	19:52:00	19	285.00	4.97	1	1	Suidae	Sus scrofa	Porco.Monteiro
Porco.Monteiro	5novcarrapateiro6466337841082	Ricinus communis	cordilheira	647668	7843512	2003-10-08 20:31:00	2003-11-09 06:36:00	7540833333	10/14/2003 20:12	10/14/2003 0:00	20:12:00	20	300.00	5.24	1	1	Suidae	Sus scrofa	Porco.Monteiro
Porco.Monteiro	5novcarrapateiro6466337841082	Ricinus communis	cordilheira	647668	7843512	2003-10-08 20:31:00	2003-11-09 06:36:00	7540833333	10/14/2003 20:30	10/14/2003 0:00	20:30:00	20	300.00	5.24	1	3	Suidae	Sus scrofa	Porco.Monteiro
Porco.Monteiro	5novcarrapateiro6466337841082	Ricinus communis	cordilheira	647668	7843512	2003-10-08 20:31:00	2003-11-09 06:36:00	7540833333	10/14/2003 20:39	10/14/2003 0:00	20:39:00	20	300.00	5.24	1	1	Suidae	Sus scrofa	Porco.Monteiro
Porco.Monteiro	5novcarrapateiro6466337841082	Ricinus communis	cordilheira	647668	7843512	2003-10-08 20:31:00	2003-11-09 06:36:00	7540833333	10/15/2003 1:13	10/15/2003 0:00	01:13:00	1	15.00	0.26	1	1	Suidae	Sus scrofa	Porco.Monteiro
Porco.Monteiro	5novcarrapateiro6466337841082	Ricinus communis	cordilheira	647668	7843512	2003-10-08 20:31:00	2003-11-09 06:36:00	7540833333	10/15/2003 4:08	10/15/2003 0:00	04:08:00	4	60.00	1.05	1	1	Suidae	Sus scrofa	Porco.Monteiro
Porco.Monteiro	5novcarrapateiro6466337841082	Ricinus communis	cordilheira	647668	7843512	2003-10-08 20:31:00	2003-11-09 06:36:00	7540833333	10/15/2003 20:36	10/15/2003 0:00	20:36:00	20	300.00	5.24	1	1	Suidae	Sus scrofa	Porco.Monteiro
Porco.Monteiro	5novcarrapateiro6466337841082	Ricinus communis	cordilheira	647668	7843512	2003-10-08 20:31:00	2003-11-09 06:36:00	7540833333	10/16/2003 5:17	10/16/2003 0:00	05:17:00	5	75.00	1.31	1	1	Suidae	Sus scrofa	Porco.Monteiro
Porco.Monteiro	5novcarrapateiro6466337841082	Ricinus communis	cordilheira	647668	7843512	2003-10-08 20:31:00	2003-11-09 06:36:00	7540833333	10/16/2003 5:20	10/16/2003 0:00	05:20:00	5	75.00	1.31	1	1	Suidae	Sus scrofa	Porco.Monteiro
Porco.Monteiro	5novcarrapateiro6466337841082	Ricinus communis	cordilheira	647668	7843512	2003-10-08 20:31:00	2003-11-09 06:36:00	7540833333	10/16/2003 20:24	10/16/2003 0:00	20:24:00	20	300.00	5.24	1	1	Suidae	Sus scrofa	Porco.Monteiro
Porco.Monteiro	5novcarrapateiro6466337841082	Ricinus communis	cordilheira	647668	7843512	2003-10-08 20:31:00	2003-11-09 06:36:00	7540833333	10/16/2003 20:25	10/16/2003 0:00	20:25:00	20	300.00	5.24	1	1	Suidae	Sus scrofa	Porco.Monteiro
Porco.Monteiro	5novcarrapateiro6466337841082	Ricinus communis	cordilheira	647668	7843512	2003-10-08 20:31:00	2003-11-09 06:36:00	7540833333	10/17/2003 20:02	10/17/2003 0:00	20:02:00	20	300.00	5.24	1	1	Suidae	Sus scrofa	Porco.Monteiro
Porco.Monteiro	5novcarrapateiro6466337841082	Ricinus communis	cordilheira	647668	7843512	2003-10-08 20:31:00	2003-11-09 06:36:00	7540833333	10/19/2003 21:41	10/19/2003 0:00	21:41:00	21	315.00	5.50	1	3	Suidae	Sus scrofa	Porco.Monteiro
Porco.Monteiro	5novcarrapateiro6466337841082	Ricinus communis	cordilheira	647668	7843512	2003-10-08 20:31:00	2003-11-09 06:36:00	7540833333	10/20/2003 23:11	10/20/2003 0:00	23:11:00	23	345.00	6.02	1	1	Suidae	Sus scrofa	Porco.Monteiro
Porco.Monteiro	5novcarrapateiro6466337841082	Ricinus communis	cordilheira	647668	7843512	2003-10-08 20:31:00	2003-11-09 06:36:00	7540833333	10/22/2003 16:58	10/22/2003 0:00	16:58:00	16	240.00	4.19	1	1	Suidae	Sus scrofa	Porco.Monteiro
Porco.Monteiro	5novcarrapateiro6466337841082	Ricinus communis	cordilheira	647668	7843512	2003-10-08 20:31:00	2003-11-09 06:36:00	7540833333	10/23/2003 8:25	10/23/2003 0:00	08:25:00	8	120.00	2.09	1	1	Suidae	Sus scrofa	Porco.Monteiro
Porco.Monteiro	5novcarrapateiro6466337841082	Ricinus communis	cordilheira	647668	7843512	2003-10-08 20:31:00	2003-11-09 06:36:00	7540833333	10/23/2003 20:49	10/23/2003 0:00	20:49:00	20	300.00	5.24	1	1	Suidae	Sus scrofa	Porco.Monteiro
Porco.Monteiro	5novcarrapateiro6466337841082	Ricinus communis	cordilheira	647668	7843512	2003-10-08 20:31:00	2003-11-09 06:36:00	7540833333	10/24/2003 19:42	10/24/2003 0:00	19:42:00	19	285.00	4.97	1	1	Suidae	Sus scrofa	Porco.Monteiro
Porco.Monteiro	5novcarrapateiro6466337841082	Ricinus communis	cordilheira	647668	7843512	2003-10-08 20:31:00	2003-11-09 06:36:00	7540833333	10/30/2003 4:10	10/30/2003 0:00	04:10:00	4	60.00	1.05	1	1	Suidae	Sus scrofa	Porco.Monteiro
Porco.Monteiro	5novcarrapateiro6466337841082	Ricinus communis	cordilheira	647668	7843512	2003-10-08 20:31:00	2003-11-09 06:36:00	7540833333	10/30/2003 18:59	10/30/2003 0:00	18:59:00	18	270.00	4.71	1	1	Suidae	Sus scrofa	Porco.Monteiro
Porco.Monteiro	5novcarrapateiro6466337841082	Ricinus communis	cordilheira	647668	7843512	2003-10-08 20:31:00	2003-11-09 06:36:00	7540833333	10/31/2003 4:11	10/31/2003 0:00	04:11:00	4	60.00	1.05	1	1	Suidae	Sus scrofa	Porco.Monteiro
Porco.Monteiro	5novcarrapateiro6466337841082	Ricinus communis	cordilheira	647668	7843512	2003-10-08 20:31:00	2003-11-09 06:36:00	7540833333	2003-04-11 08:20:00	2003-04-11	08:20:00	8	120.00	2.09	1	1	Suidae	Sus scrofa	Porco.Monteiro
Porco.Monteiro	5novcarrapateiro6466337841082	Ricinus communis	cordilheira	647668	7843512	2003-10-08 20:31:00	2003-11-09 06:36:00	7540833333	2003-05-11 20:55:00	2003-05-11	20:55:00	20	300.00	5.24	1	1	Suidae	Sus scrofa	Porco.Monteiro
Porco.Monteiro	5novcarrapateiro6466337841082	Ricinus communis	cordilheira	647668	7843512	2003-10-08 20:31:00	2003-11-09 06:36:00	7540833333	2003-06-11 19:13:00	2003-06-11	19:13:00	19	285.00	4.97	1	1	Suidae	Sus scrofa	Porco.Monteiro
Porco.Monteiro	5novcarrapateiro6466337841082	Ricinus communis	cordilheira	647668	7843512	2003-10-08 20:31:00	2003-11-09 06:36:00	7540833333	2003-07-11 16:26:00	2003-07-11	16:26:00	16	240.00	4.19	1	1	Suidae	Sus scrofa	Porco.Monteiro
Porco.Monteiro	5novcarrapateiro6466337841082	Ricinus communis	cordilheira	647668	7843512	2003-10-08 20:31:00	2003-11-09 06:36:00	7540833333	2003-07-11 20:18:00	2003-07-11	20:18:00	20	300.00	5.24	1	1	Suidae	Sus scrofa	Porco.Monteiro
Porco.monteiro	Sallacia	Salacia elliptica	NA	NA	NA	2004-11-20 01:00:00	2004-12-01 23:33:00	286.55	00/01/1900 03:54:00	00/01/1900	03:54:00	3	45.00	0.79	1	2	Suidae	Sus scrofa	Porco.Monteiro
Porco.monteiro	Sterculia1608a	Sterculia apelata	NA	NA	NA	2003-08-25 06:49:00	2003-09-14 10:36:00	4837833333	00/01/1900 09:26:00	00/01/1900	09:26:00	9	135.00	2.36	1	3	Suidae	Sus scrofa	Porco.Monteiro
Porco.monteiro	Sterculia1608a	Sterculia apelata	NA	NA	NA	2003-08-25 06:49:00	2003-09-14 10:36:00	4837833333	00/01/1900 06:58:00	00/01/1900	06:58:00	6	90.00	1.57	1	2	Suidae	Sus scrofa	Porco.Monteiro
Porco.monteiro	Virtex 101rcnx	Vitex cymosa	NA	NA	NA	2009-12-16 10:36:00	2010-01-17 16:58:00	7743666667	00/01/1900 03:11:00	00/01/1900	03:11:00	3	45.00	0.79	1	1	Suidae	Sus scrofa	Porco.Monteiro
Porco.monteiro	Virtex 101rcnx	Vitex cymosa	NA	NA	NA	2009-12-16 10:36:00	2010-01-17 16:58:00	7743666667	00/01/1900 07:35:00	00/01/1900	07:35:00	7	105.00	1.83	1	1	Suidae	Sus scrofa	Porco.Monteiro
Porco.monteiro	Virtex 101rcnx	Vitex cymosa	NA	NA	NA	2009-12-16 10:36:00	2010-01-17 16:58:00	7743666667	00/01/1900 07:35:00	00/01/1900	07:35:00	7	105.00	1.83	1	1	Suidae	Sus scrofa	Porco.Monteiro
Porco.monteiro	Virtex 101rcnx	Vitex cymosa	NA	NA	NA	2009-12-16 10:36:00	2010-01-17 16:58:00	7743666667	00/01/1900 07:36:00	00/01/1900	07:36:00	7	105.00	1.83	1	1	Suidae	Sus scrofa	Porco.Monteiro
Porco.monteiro	Virtex 101rcnx	Vitex cymosa	NA	NA	NA	2009-12-16 10:36:00	2010-01-17 16:58:00	7743666667	00/01/1900 07:36:00	00/01/1900	07:36:00	7	105.00	1.83	1	1	Suidae	Sus scrofa	Porco.Monteiro
Porco.monteiro	Virtex 101rcnx	Vitex cymosa	NA	NA	NA	2009-12-16 10:36:00	2010-01-17 16:58:00	7743666667	00/01/1900 07:36:00	00/01/1900	07:36:00	7	105.00	1.83	1	1	Suidae	Sus scrofa	Porco.Monteiro
Porco.monteiro	Virtex 101rcnx	Vitex cymosa	NA	NA	NA	2009-12-16 10:36:00	2010-01-17 16:58:00	7743666667	00/01/1900 17:07:00	00/01/1900	17:07:00	17	255.00	4.45	1	1	Suidae	Sus scrofa	Porco.Monteiro
Porco.monteiro	Virtex 101rcnx	Vitex cymosa	NA	NA	NA	2009-12-16 10:36:00	2010-01-17 16:58:00	7743666667	00/01/1900 19:19:00	00/01/1900	19:19:00	19	285.00	4.97	1	1	Suidae	Sus scrofa	Porco.Monteiro
Porco.monteiro	Virtex 101rcnx	Vitex cymosa	NA	NA	NA	2009-12-16 10:36:00	2010-01-17 16:58:00	7743666667	00/01/1900 18:27:00	00/01/1900	18:27:00	18	270.00	4.71	1	1	Suidae	Sus scrofa	Porco.Monteiro
Porco.monteiro	Virtex 101rcnx	Vitex cymosa	NA	NA	NA	2009-12-16 10:36:00	2010-01-17 16:58:00	7743666667	00/01/1900 18:30:00	00/01/1900	18:30:00	18	270.00	4.71	1	1	Suidae	Sus scrofa	Porco.Monteiro
Porco.monteiro	Virtex 101rcnx	Vitex cymosa	NA	NA	NA	2009-12-16 10:36:00	2010-01-17 16:58:00	7743666667	00/01/1900 11:06:00	00/01/1900	11:06:00	11	165.00	2.88	1	1	Suidae	Sus scrofa	Porco.Monteiro
Porco.monteiro	Virtex 101rcnx	Vitex cymosa	NA	NA	NA	2009-12-16 10:36:00	2010-01-17 16:58:00	7743666667	00/01/1900 07:48:00	00/01/1900	07:48:00	7	105.00	1.83	1	1	Suidae	Sus scrofa	Porco.Monteiro
Porco.monteiro	Virtex 101rcnx	Vitex cymosa	NA	NA	NA	2009-12-16 10:36:00	2010-01-17 16:58:00	7743666667	00/01/1900 07:48:00	00/01/1900	07:48:00	7	105.00	1.83	1	1	Suidae	Sus scrofa	Porco.Monteiro
Porco.monteiro	Virtex 101rcnx	Vitex cymosa	NA	NA	NA	2009-12-16 10:36:00	2010-01-17 16:58:00	7743666667	00/01/1900 07:48:00	00/01/1900	07:48:00	7	105.00	1.83	1	1	Suidae	Sus scrofa	Porco.Monteiro
Porco.monteiro	Virtex 101rcnx	Vitex cymosa	NA	NA	NA	2009-12-16 10:36:00	2010-01-17 16:58:00	7743666667	00/01/1900 18:12:00	00/01/1900	18:12:00	18	270.00	4.71	1	1	Suidae	Sus scrofa	Porco.Monteiro
Porco.monteiro	Virtex 101rcnx	Vitex cymosa	NA	NA	NA	2009-12-16 10:36:00	2010-01-17 16:58:00	7743666667	00/01/1900 18:12:00	00/01/1900	18:12:00	18	270.00	4.71	1	1	Suidae	Sus scrofa	Porco.Monteiro
Porco.monteiro	Virtex 101rcnx	Vitex cymosa	NA	NA	NA	2009-12-16 10:36:00	2010-01-17 16:58:00	7743666667	00/01/1900 14:39:00	00/01/1900	14:39:00	14	210.00	3.67	1	1	Suidae	Sus scrofa	Porco.Monteiro
Porco.monteiro	Virtex 101rcnx	Vitex cymosa	NA	NA	NA	2009-12-16 10:36:00	2010-01-17 16:58:00	7743666667	00/01/1900 14:41:00	00/01/1900	14:41:00	14	210.00	3.67	1	1	Suidae	Sus scrofa	Porco.Monteiro
Porco.monteiro	Virtex 101rcnx	Vitex cymosa	NA	NA	NA	2009-12-16 10:36:00	2010-01-17 16:58:00	7743666667	00/01/1900 16:34:00	00/01/1900	16:34:00	16	240.00	4.19	1	1	Suidae	Sus scrofa	Porco.Monteiro
Porco.monteiro	Virtex 101rcnx	Vitex cymosa	NA	NA	NA	2009-12-16 10:36:00	2010-01-17 16:58:00	7743666667	00/01/1900 06:16:00	00/01/1900	06:16:00	6	90.00	1.57	1	3	Suidae	Sus scrofa	Porco.Monteiro
Porco.monteiro	Virtex 101rcnx	Vitex cymosa	NA	NA	NA	2009-12-16 10:36:00	2010-01-17 16:58:00	7743666667	00/01/1900 01:34:00	00/01/1900	01:34:00	1	15.00	0.26	1	1	Suidae	Sus scrofa	Porco.Monteiro
Porco.monteiro	Virtex 101rcnx	Vitex cymosa	NA	NA	NA	2009-12-16 10:36:00	2010-01-17 16:58:00	7743666667	00/01/1900 01:41:00	00/01/1900	01:41:00	1	15.00	0.26	1	1	Suidae	Sus scrofa	Porco.Monteiro
Porco.monteiro	Virtex 101rcnx	Vitex cymosa	NA	NA	NA	2009-12-16 10:36:00	2010-01-17 16:58:00	7743666667	00/01/1900 04:55:00	00/01/1900	04:55:00	4	60.00	1.05	1	1	Suidae	Sus scrofa	Porco.Monteiro
Porco.monteiro	Virtex 101rcnx	Vitex cymosa	NA	NA	NA	2009-12-16 10:36:00	2010-01-17 16:58:00	7743666667	00/01/1900 13:32:00	00/01/1900	13:32:00	13	195.00	3.40	1	1	Suidae	Sus scrofa	Porco.Monteiro
Porco.monteiro	Virtex 101rcnx	Vitex cymosa	NA	NA	NA	2009-12-16 10:36:00	2010-01-17 16:58:00	7743666667	00/01/1900 08:29:00	00/01/1900	08:29:00	8	120.00	2.09	1	1	Suidae	Sus scrofa	Porco.Monteiro
Porco.monteiro	Virtex 101rcnx	Vitex cymosa	NA	NA	NA	2009-12-16 10:36:00	2010-01-17 16:58:00	7743666667	00/01/1900 18:18:00	00/01/1900	18:18:00	18	270.00	4.71	1	1	Suidae	Sus scrofa	Porco.Monteiro
Porco.monteiro	Virtex 101rcnx	Vitex cymosa	NA	NA	NA	2009-12-16 10:36:00	2010-01-17 16:58:00	7743666667	00/01/1900 18:20:00	00/01/1900	18:20:00	18	270.00	4.71	1	1	Suidae	Sus scrofa	Porco.Monteiro
Porco.monteiro	Virtex 101rcnx	Vitex cymosa	NA	NA	NA	2009-12-16 10:36:00	2010-01-17 16:58:00	7743666667	00/01/1900 08:54:00	00/01/1900	08:54:00	8	120.00	2.09	1	1	Suidae	Sus scrofa	Porco.Monteiro
Porco.monteiro	Virtex 101rcnx	Vitex cymosa	NA	NA	NA	2009-12-16 10:36:00	2010-01-17 16:58:00	7743666667	00/01/1900 09:31:00	00/01/1900	09:31:00	9	135.00	2.36	1	1	Suidae	Sus scrofa	Porco.Monteiro
Porco.monteiro	Virtex 101rcnx	Vitex cymosa	NA	NA	NA	2009-12-16 10:36:00	2010-01-17 16:58:00	7743666667	00/01/1900 09:37:00	00/01/1900	09:37:00	9	135.00	2.36	1	1	Suidae	Sus scrofa	Porco.Monteiro
Porco.monteiro	Virtex 101rcnx	Vitex cymosa	NA	NA	NA	2009-12-16 10:36:00	2010-01-17 16:58:00	7743666667	00/01/1900 12:17:00	00/01/1900	12:17:00	12	180.00	3.14	1	1	Suidae	Sus scrofa	Porco.Monteiro
Porco.monteiro	Virtex 101rcnx	Vitex cymosa	NA	NA	NA	2009-12-16 10:36:00	2010-01-17 16:58:00	7743666667	00/01/1900 12:44:00	00/01/1900	12:44:00	12	180.00	3.14	1	1	Suidae	Sus scrofa	Porco.Monteiro
Porco.monteiro	Virtex 101rcnx	Vitex cymosa	NA	NA	NA	2009-12-16 10:36:00	2010-01-17 16:58:00	7743666667	00/01/1900 18:33:00	00/01/1900	18:33:00	18	270.00	4.71	1	1	Suidae	Sus scrofa	Porco.Monteiro
Porco.monteiro	Virtex 101rcnx	Vitex cymosa	NA	NA	NA	2009-12-16 10:36:00	2010-01-17 16:58:00	7743666667	00/01/1900 07:46:00	00/01/1900	07:46:00	7	105.00	1.83	1	8	Suidae	Sus scrofa	Porco.Monteiro
Porco.monteiro	Virtex 101rcnx	Vitex cymosa	NA	NA	NA	2009-12-16 10:36:00	2010-01-17 16:58:00	7743666667	00/01/1900 07:23:00	00/01/1900	07:23:00	7	105.00	1.83	1	1	Suidae	Sus scrofa	Porco.Monteiro
Queixada	#1nov07_6464447837093	Attalea phalerata	cordilheira	646444	7837093	2003-11-22 16:29:00	2004-01-06 15:28:00	1078983333	11/26/2003 10:09	11/26/2003 0:00	10:09:00	10	150.00	2.62	1	1	Tayassuidae	Tayassu pecari	Queixada
Queixada	#1nov07_6464447837093	Attalea phalerata	cordilheira	646444	7837093	2003-11-22 16:29:00	2004-01-06 15:28:00	1078983333	11/27/2003 12:40	11/27/2003 0:00	12:40:00	12	180.00	3.14	1	3	Tayassuidae	Tayassu pecari	Queixada
Queixada	#1nov07_6464447837093	Attalea phalerata	cordilheira	646444	7837093	2003-11-22 16:29:00	2004-01-06 15:28:00	1078983333	12/14/2003 15:04	12/14/2003 0:00	15:04:00	15	225.00	3.93	1	1	Tayassuidae	Tayassu pecari	Queixada
Queixada	#1nov07_6464447837093	Attalea phalerata	cordilheira	646444	7837093	2003-11-22 16:29:00	2004-01-06 15:28:00	1078983333	12/22/2003 11:07	12/22/2003 0:00	11:07:00	11	165.00	2.88	1	1	Tayassuidae	Tayassu pecari	Queixada
Queixada	#1nov07_6464447837093	Attalea phalerata	cordilheira	646444	7837093	2003-11-22 16:29:00	2004-01-06 15:28:00	1078983333	12/24/2003 12:51	12/24/2003 0:00	12:51:00	12	180.00	3.14	1	1	Tayassuidae	Tayassu pecari	Queixada
Queixada	#1nov07_6464447837093	Attalea phalerata	cordilheira	646444	7837093	2003-11-22 16:29:00	2004-01-06 15:28:00	1078983333	2004-05-01 16:45:00	2004-05-01	16:45:00	16	240.00	4.19	1	1	Tayassuidae	Tayassu pecari	Queixada
Queixada	10Nov07_amesclalow	Attalea phalerata	cordilheira	648249	7838320	2003-11-21 13:28:00	2004-01-13 14:19:00	1272.85	11/21/2003 13:28	11/21/2003 0:00	13:28:00	13	195.00	3.40	1	1	Tayassuidae	Tayassu pecari	Queixada
Queixada	10Nov07_amesclalow	Attalea phalerata	cordilheira	648249	7838320	2003-11-21 13:28:00	2004-01-13 14:19:00	1272.85	11/21/2003 13:28	11/21/2003 0:00	13:28:00	13	195.00	3.40	1	1	Tayassuidae	Tayassu pecari	Queixada
Queixada	10Nov07_amesclalow	Attalea phalerata	cordilheira	648249	7838320	2003-11-21 13:28:00	2004-01-13 14:19:00	1272.85	11/24/2003 20:29	11/24/2003 0:00	20:29:00	20	300.00	5.24	1	1	Tayassuidae	Tayassu pecari	Queixada
Queixada	10Nov07_amesclalow	Attalea phalerata	cordilheira	648249	7838320	2003-11-21 13:28:00	2004-01-13 14:19:00	1272.85	11/24/2003 20:29	11/24/2003 0:00	20:29:00	20	300.00	5.24	1	1	Tayassuidae	Tayassu pecari	Queixada
Queixada	10Nov07_amesclalow	Attalea phalerata	cordilheira	648249	7838320	2003-11-21 13:28:00	2004-01-13 14:19:00	1272.85	11/24/2003 20:35	11/24/2003 0:00	20:35:00	20	300.00	5.24	1	1	Tayassuidae	Tayassu pecari	Queixada
Queixada	10Nov07_amesclalow	Attalea phalerata	cordilheira	648249	7838320	2003-11-21 13:28:00	2004-01-13 14:19:00	1272.85	11/24/2003 20:35	11/24/2003 0:00	20:35:00	20	300.00	5.24	1	1	Tayassuidae	Tayassu pecari	Queixada
Queixada	10Nov07_amesclalow	Attalea phalerata	cordilheira	648249	7838320	2003-11-21 13:28:00	2004-01-13 14:19:00	1272.85	11/24/2003 20:39	11/24/2003 0:00	20:39:00	20	300.00	5.24	1	1	Tayassuidae	Tayassu pecari	Queixada
Queixada	10Nov07_amesclalow	Attalea phalerata	cordilheira	648249	7838320	2003-11-21 13:28:00	2004-01-13 14:19:00	1272.85	11/24/2003 20:39	11/24/2003 0:00	20:39:00	20	300.00	5.24	1	1	Tayassuidae	Tayassu pecari	Queixada
Queixada	10Nov07_amesclalow	Attalea phalerata	cordilheira	648249	7838320	2003-11-21 13:28:00	2004-01-13 14:19:00	1272.85	11/24/2003 20:43	11/24/2003 0:00	20:43:00	20	300.00	5.24	1	1	Tayassuidae	Tayassu pecari	Queixada
Queixada	10Nov07_amesclalow	Attalea phalerata	cordilheira	648249	7838320	2003-11-21 13:28:00	2004-01-13 14:19:00	1272.85	11/24/2003 20:43	11/24/2003 0:00	20:43:00	20	300.00	5.24	1	1	Tayassuidae	Tayassu pecari	Queixada
Queixada	10Nov07_amesclalow	Attalea phalerata	cordilheira	648249	7838320	2003-11-21 13:28:00	2004-01-13 14:19:00	1272.85	11/25/2003 9:11	11/25/2003 0:00	09:11:00	9	135.00	2.36	1	1	Tayassuidae	Tayassu pecari	Queixada
Queixada	10Nov07_amesclalow	Attalea phalerata	cordilheira	648249	7838320	2003-11-21 13:28:00	2004-01-13 14:19:00	1272.85	11/25/2003 9:11	11/25/2003 0:00	09:11:00	9	135.00	2.36	1	1	Tayassuidae	Tayassu pecari	Queixada
Queixada	10Nov07_amesclalow	Attalea phalerata	cordilheira	648249	7838320	2003-11-21 13:28:00	2004-01-13 14:19:00	1272.85	11/25/2003 11:22	11/25/2003 0:00	11:22:00	11	165.00	2.88	1	1	Tayassuidae	Tayassu pecari	Queixada
Queixada	10Nov07_amesclalow	Attalea phalerata	cordilheira	648249	7838320	2003-11-21 13:28:00	2004-01-13 14:19:00	1272.85	11/25/2003 11:22	11/25/2003 0:00	11:22:00	11	165.00	2.88	1	1	Tayassuidae	Tayassu pecari	Queixada
Queixada	10Nov07_amesclalow	Attalea phalerata	cordilheira	648249	7838320	2003-11-21 13:28:00	2004-01-13 14:19:00	1272.85	11/25/2003 11:26	11/25/2003 0:00	11:26:00	11	165.00	2.88	1	1	Tayassuidae	Tayassu pecari	Queixada
Queixada	10Nov07_amesclalow	Attalea phalerata	cordilheira	648249	7838320	2003-11-21 13:28:00	2004-01-13 14:19:00	1272.85	11/25/2003 11:26	11/25/2003 0:00	11:26:00	11	165.00	2.88	1	1	Tayassuidae	Tayassu pecari	Queixada
Queixada	10Nov07_amesclalow	Attalea phalerata	cordilheira	648249	7838320	2003-11-21 13:28:00	2004-01-13 14:19:00	1272.85	11/25/2003 12:13	11/25/2003 0:00	12:13:00	12	180.00	3.14	1	1	Tayassuidae	Tayassu pecari	Queixada
Queixada	10Nov07_amesclalow	Attalea phalerata	cordilheira	648249	7838320	2003-11-21 13:28:00	2004-01-13 14:19:00	1272.85	11/25/2003 12:13	11/25/2003 0:00	12:13:00	12	180.00	3.14	1	1	Tayassuidae	Tayassu pecari	Queixada
Queixada	10Nov07_amesclalow	Attalea phalerata	cordilheira	648249	7838320	2003-11-21 13:28:00	2004-01-13 14:19:00	1272.85	11/26/2003 21:16	11/26/2003 0:00	21:16:00	21	315.00	5.50	1	1	Tayassuidae	Tayassu pecari	Queixada
Queixada	10Nov07_amesclalow	Attalea phalerata	cordilheira	648249	7838320	2003-11-21 13:28:00	2004-01-13 14:19:00	1272.85	11/26/2003 21:16	11/26/2003 0:00	21:16:00	21	315.00	5.50	1	1	Tayassuidae	Tayassu pecari	Queixada
Queixada	10Nov07_amesclalow	Attalea phalerata	cordilheira	648249	7838320	2003-11-21 13:28:00	2004-01-13 14:19:00	1272.85	11/26/2003 21:20	11/26/2003 0:00	21:20:00	21	315.00	5.50	1	2	Tayassuidae	Tayassu pecari	Queixada
Queixada	10Nov07_amesclalow	Attalea phalerata	cordilheira	648249	7838320	2003-11-21 13:28:00	2004-01-13 14:19:00	1272.85	11/26/2003 21:20	11/26/2003 0:00	21:20:00	21	315.00	5.50	1	2	Tayassuidae	Tayassu pecari	Queixada
Queixada	10Nov07_amesclalow	Attalea phalerata	cordilheira	648249	7838320	2003-11-21 13:28:00	2004-01-13 14:19:00	1272.85	11/26/2003 21:23	11/26/2003 0:00	21:23:00	21	315.00	5.50	1	1	Tayassuidae	Tayassu pecari	Queixada
Queixada	10Nov07_amesclalow	Attalea phalerata	cordilheira	648249	7838320	2003-11-21 13:28:00	2004-01-13 14:19:00	1272.85	11/26/2003 21:23	11/26/2003 0:00	21:23:00	21	315.00	5.50	1	1	Tayassuidae	Tayassu pecari	Queixada
Queixada	10Nov07_amesclalow	Attalea phalerata	cordilheira	648249	7838320	2003-11-21 13:28:00	2004-01-13 14:19:00	1272.85	11/26/2003 23:03	11/26/2003 0:00	23:03:00	23	345.00	6.02	1	1	Tayassuidae	Tayassu pecari	Queixada
Queixada	10Nov07_amesclalow	Attalea phalerata	cordilheira	648249	7838320	2003-11-21 13:28:00	2004-01-13 14:19:00	1272.85	11/26/2003 23:03	11/26/2003 0:00	23:03:00	23	345.00	6.02	1	1	Tayassuidae	Tayassu pecari	Queixada
Queixada	10Nov07_amesclalow	Attalea phalerata	cordilheira	648249	7838320	2003-11-21 13:28:00	2004-01-13 14:19:00	1272.85	11/26/2003 23:07	11/26/2003 0:00	23:07:00	23	345.00	6.02	1	1	Tayassuidae	Tayassu pecari	Queixada
Queixada	10Nov07_amesclalow	Attalea phalerata	cordilheira	648249	7838320	2003-11-21 13:28:00	2004-01-13 14:19:00	1272.85	11/26/2003 23:07	11/26/2003 0:00	23:07:00	23	345.00	6.02	1	1	Tayassuidae	Tayassu pecari	Queixada
Queixada	10Nov07_amesclalow	Attalea phalerata	cordilheira	648249	7838320	2003-11-21 13:28:00	2004-01-13 14:19:00	1272.85	11/26/2003 23:11	11/26/2003 0:00	23:11:00	23	345.00	6.02	1	1	Tayassuidae	Tayassu pecari	Queixada
Queixada	10Nov07_amesclalow	Attalea phalerata	cordilheira	648249	7838320	2003-11-21 13:28:00	2004-01-13 14:19:00	1272.85	11/26/2003 23:11	11/26/2003 0:00	23:11:00	23	345.00	6.02	1	1	Tayassuidae	Tayassu pecari	Queixada
Queixada	10Nov07_amesclalow	Attalea phalerata	cordilheira	648249	7838320	2003-11-21 13:28:00	2004-01-13 14:19:00	1272.85	11/27/2003 3:46	11/27/2003 0:00	03:46:00	3	45.00	0.79	1	1	Tayassuidae	Tayassu pecari	Queixada
Queixada	10Nov07_amesclalow	Attalea phalerata	cordilheira	648249	7838320	2003-11-21 13:28:00	2004-01-13 14:19:00	1272.85	11/27/2003 3:46	11/27/2003 0:00	03:46:00	3	45.00	0.79	1	1	Tayassuidae	Tayassu pecari	Queixada
Queixada	10Nov07_amesclalow	Attalea phalerata	cordilheira	648249	7838320	2003-11-21 13:28:00	2004-01-13 14:19:00	1272.85	11/28/2003 23:11	11/28/2003 0:00	23:11:00	23	345.00	6.02	1	1	Tayassuidae	Tayassu pecari	Queixada
Queixada	10Nov07_amesclalow	Attalea phalerata	cordilheira	648249	7838320	2003-11-21 13:28:00	2004-01-13 14:19:00	1272.85	11/28/2003 23:11	11/28/2003 0:00	23:11:00	23	345.00	6.02	1	1	Tayassuidae	Tayassu pecari	Queixada
Queixada	10Nov07_amesclalow	Attalea phalerata	cordilheira	648249	7838320	2003-11-21 13:28:00	2004-01-13 14:19:00	1272.85	11/29/2003 1:14	11/29/2003 0:00	01:14:00	1	15.00	0.26	1	1	Tayassuidae	Tayassu pecari	Queixada
Queixada	10Nov07_amesclalow	Attalea phalerata	cordilheira	648249	7838320	2003-11-21 13:28:00	2004-01-13 14:19:00	1272.85	11/29/2003 1:14	11/29/2003 0:00	01:14:00	1	15.00	0.26	1	1	Tayassuidae	Tayassu pecari	Queixada
Queixada	10Nov07_amesclalow	Attalea phalerata	cordilheira	648249	7838320	2003-11-21 13:28:00	2004-01-13 14:19:00	1272.85	11/29/2003 1:19	11/29/2003 0:00	01:19:00	1	15.00	0.26	1	3	Tayassuidae	Tayassu pecari	Queixada
Queixada	10Nov07_amesclalow	Attalea phalerata	cordilheira	648249	7838320	2003-11-21 13:28:00	2004-01-13 14:19:00	1272.85	11/29/2003 1:19	11/29/2003 0:00	01:19:00	1	15.00	0.26	1	3	Tayassuidae	Tayassu pecari	Queixada
Queixada	10Nov07_amesclalow	Attalea phalerata	cordilheira	648249	7838320	2003-11-21 13:28:00	2004-01-13 14:19:00	1272.85	11/29/2003 1:25	11/29/2003 0:00	01:25:00	1	15.00	0.26	1	2	Tayassuidae	Tayassu pecari	Queixada
Queixada	10Nov07_amesclalow	Attalea phalerata	cordilheira	648249	7838320	2003-11-21 13:28:00	2004-01-13 14:19:00	1272.85	11/29/2003 1:25	11/29/2003 0:00	01:25:00	1	15.00	0.26	1	2	Tayassuidae	Tayassu pecari	Queixada
Queixada	10Nov07_amesclalow	Attalea phalerata	cordilheira	648249	7838320	2003-11-21 13:28:00	2004-01-13 14:19:00	1272.85	11/29/2003 1:29	11/29/2003 0:00	01:29:00	1	15.00	0.26	1	2	Tayassuidae	Tayassu pecari	Queixada
Queixada	10Nov07_amesclalow	Attalea phalerata	cordilheira	648249	7838320	2003-11-21 13:28:00	2004-01-13 14:19:00	1272.85	11/29/2003 1:29	11/29/2003 0:00	01:29:00	1	15.00	0.26	1	2	Tayassuidae	Tayassu pecari	Queixada
Queixada	10Nov07_amesclalow	Attalea phalerata	cordilheira	648249	7838320	2003-11-21 13:28:00	2004-01-13 14:19:00	1272.85	11/29/2003 1:32	11/29/2003 0:00	01:32:00	1	15.00	0.26	1	5	Tayassuidae	Tayassu pecari	Queixada
Queixada	10Nov07_amesclalow	Attalea phalerata	cordilheira	648249	7838320	2003-11-21 13:28:00	2004-01-13 14:19:00	1272.85	11/29/2003 1:32	11/29/2003 0:00	01:32:00	1	15.00	0.26	1	5	Tayassuidae	Tayassu pecari	Queixada
Queixada	10Nov07_amesclalow	Attalea phalerata	cordilheira	648249	7838320	2003-11-21 13:28:00	2004-01-13 14:19:00	1272.85	11/29/2003 1:35	11/29/2003 0:00	01:35:00	1	15.00	0.26	1	2	Tayassuidae	Tayassu pecari	Queixada
Queixada	10Nov07_amesclalow	Attalea phalerata	cordilheira	648249	7838320	2003-11-21 13:28:00	2004-01-13 14:19:00	1272.85	11/29/2003 1:35	11/29/2003 0:00	01:35:00	1	15.00	0.26	1	2	Tayassuidae	Tayassu pecari	Queixada
Queixada	10Nov07_amesclalow	Attalea phalerata	cordilheira	648249	7838320	2003-11-21 13:28:00	2004-01-13 14:19:00	1272.85	2003-01-12 04:38:00	2003-01-12	04:38:00	4	60.00	1.05	1	1	Tayassuidae	Tayassu pecari	Queixada
Queixada	10Nov07_amesclalow	Attalea phalerata	cordilheira	648249	7838320	2003-11-21 13:28:00	2004-01-13 14:19:00	1272.85	2003-01-12 04:38:00	2003-01-12	04:38:00	4	60.00	1.05	1	1	Tayassuidae	Tayassu pecari	Queixada
Queixada	10Nov07_amesclalow	Attalea phalerata	cordilheira	648249	7838320	2003-11-21 13:28:00	2004-01-13 14:19:00	1272.85	2003-01-12 04:42:00	2003-01-12	04:42:00	4	60.00	1.05	1	1	Tayassuidae	Tayassu pecari	Queixada
Queixada	10Nov07_amesclalow	Attalea phalerata	cordilheira	648249	7838320	2003-11-21 13:28:00	2004-01-13 14:19:00	1272.85	2003-01-12 04:42:00	2003-01-12	04:42:00	4	60.00	1.05	1	1	Tayassuidae	Tayassu pecari	Queixada
Queixada	10Nov07_amesclalow	Attalea phalerata	cordilheira	648249	7838320	2003-11-21 13:28:00	2004-01-13 14:19:00	1272.85	2003-01-12 04:45:00	2003-01-12	04:45:00	4	60.00	1.05	1	3	Tayassuidae	Tayassu pecari	Queixada
Queixada	10Nov07_amesclalow	Attalea phalerata	cordilheira	648249	7838320	2003-11-21 13:28:00	2004-01-13 14:19:00	1272.85	2003-01-12 04:45:00	2003-01-12	04:45:00	4	60.00	1.05	1	3	Tayassuidae	Tayassu pecari	Queixada
Queixada	10Nov07_amesclalow	Attalea phalerata	cordilheira	648249	7838320	2003-11-21 13:28:00	2004-01-13 14:19:00	1272.85	2003-07-12 16:23:00	2003-07-12	16:23:00	16	240.00	4.19	1	2	Tayassuidae	Tayassu pecari	Queixada
Queixada	10Nov07_amesclalow	Attalea phalerata	cordilheira	648249	7838320	2003-11-21 13:28:00	2004-01-13 14:19:00	1272.85	2003-07-12 16:23:00	2003-07-12	16:23:00	16	240.00	4.19	1	2	Tayassuidae	Tayassu pecari	Queixada
Queixada	10Nov07_amesclalow	Attalea phalerata	cordilheira	648249	7838320	2003-11-21 13:28:00	2004-01-13 14:19:00	1272.85	2003-07-12 16:31:00	2003-07-12	16:31:00	16	240.00	4.19	1	4	Tayassuidae	Tayassu pecari	Queixada
Queixada	10Nov07_amesclalow	Attalea phalerata	cordilheira	648249	7838320	2003-11-21 13:28:00	2004-01-13 14:19:00	1272.85	2003-07-12 16:31:00	2003-07-12	16:31:00	16	240.00	4.19	1	4	Tayassuidae	Tayassu pecari	Queixada
Queixada	10Nov07_amesclalow	Attalea phalerata	cordilheira	648249	7838320	2003-11-21 13:28:00	2004-01-13 14:19:00	1272.85	2003-07-12 16:51:00	2003-07-12	16:51:00	16	240.00	4.19	1	1	Tayassuidae	Tayassu pecari	Queixada
Queixada	10Nov07_amesclalow	Attalea phalerata	cordilheira	648249	7838320	2003-11-21 13:28:00	2004-01-13 14:19:00	1272.85	2003-07-12 16:51:00	2003-07-12	16:51:00	16	240.00	4.19	1	1	Tayassuidae	Tayassu pecari	Queixada
Queixada	10Nov07_amesclalow	Attalea phalerata	cordilheira	648249	7838320	2003-11-21 13:28:00	2004-01-13 14:19:00	1272.85	2003-08-12 05:35:00	2003-08-12	05:35:00	5	75.00	1.31	1	5	Tayassuidae	Tayassu pecari	Queixada
Queixada	10Nov07_amesclalow	Attalea phalerata	cordilheira	648249	7838320	2003-11-21 13:28:00	2004-01-13 14:19:00	1272.85	2003-08-12 05:35:00	2003-08-12	05:35:00	5	75.00	1.31	1	5	Tayassuidae	Tayassu pecari	Queixada
Queixada	10Nov07_amesclalow	Attalea phalerata	cordilheira	648249	7838320	2003-11-21 13:28:00	2004-01-13 14:19:00	1272.85	2003-08-12 05:48:00	2003-08-12	05:48:00	5	75.00	1.31	1	1	Tayassuidae	Tayassu pecari	Queixada
Queixada	10Nov07_amesclalow	Attalea phalerata	cordilheira	648249	7838320	2003-11-21 13:28:00	2004-01-13 14:19:00	1272.85	2003-08-12 05:48:00	2003-08-12	05:48:00	5	75.00	1.31	1	1	Tayassuidae	Tayassu pecari	Queixada
Queixada	10Nov07_amesclalow	Attalea phalerata	cordilheira	648249	7838320	2003-11-21 13:28:00	2004-01-13 14:19:00	1272.85	12/17/2003 7:09	12/17/2003 0:00	07:09:00	7	105.00	1.83	1	7	Tayassuidae	Tayassu pecari	Queixada
Queixada	10Nov07_amesclalow	Attalea phalerata	cordilheira	648249	7838320	2003-11-21 13:28:00	2004-01-13 14:19:00	1272.85	12/17/2003 7:09	12/17/2003 0:00	07:09:00	7	105.00	1.83	1	7	Tayassuidae	Tayassu pecari	Queixada
Queixada	10Nov07_amesclalow	Attalea phalerata	cordilheira	648249	7838320	2003-11-21 13:28:00	2004-01-13 14:19:00	1272.85	12/17/2003 7:13	12/17/2003 0:00	07:13:00	7	105.00	1.83	1	1	Tayassuidae	Tayassu pecari	Queixada
Queixada	10Nov07_amesclalow	Attalea phalerata	cordilheira	648249	7838320	2003-11-21 13:28:00	2004-01-13 14:19:00	1272.85	12/17/2003 7:13	12/17/2003 0:00	07:13:00	7	105.00	1.83	1	1	Tayassuidae	Tayassu pecari	Queixada
Queixada	10Nov07_amesclalow	Attalea phalerata	cordilheira	648249	7838320	2003-11-21 13:28:00	2004-01-13 14:19:00	1272.85	12/18/2003 10:35	12/18/2003 0:00	10:35:00	10	150.00	2.62	1	1	Tayassuidae	Tayassu pecari	Queixada
Queixada	10Nov07_amesclalow	Attalea phalerata	cordilheira	648249	7838320	2003-11-21 13:28:00	2004-01-13 14:19:00	1272.85	12/18/2003 10:35	12/18/2003 0:00	10:35:00	10	150.00	2.62	1	1	Tayassuidae	Tayassu pecari	Queixada
Queixada	10Nov07_amesclalow	Attalea phalerata	cordilheira	648249	7838320	2003-11-21 13:28:00	2004-01-13 14:19:00	1272.85	2004-03-01 07:12:00	2004-03-01	07:12:00	7	105.00	1.83	1	1	Tayassuidae	Tayassu pecari	Queixada
Queixada	10Nov07_amesclalow	Attalea phalerata	cordilheira	648249	7838320	2003-11-21 13:28:00	2004-01-13 14:19:00	1272.85	2004-03-01 07:12:00	2004-03-01	07:12:00	7	105.00	1.83	1	1	Tayassuidae	Tayassu pecari	Queixada
Queixada	10Nov07_amesclalow	Attalea phalerata	cordilheira	648249	7838320	2003-11-21 13:28:00	2004-01-13 14:19:00	1272.85	2004-04-01 06:35:00	2004-04-01	06:35:00	6	90.00	1.57	1	1	Tayassuidae	Tayassu pecari	Queixada
Queixada	10Nov07_amesclalow	Attalea phalerata	cordilheira	648249	7838320	2003-11-21 13:28:00	2004-01-13 14:19:00	1272.85	2004-04-01 06:35:00	2004-04-01	06:35:00	6	90.00	1.57	1	1	Tayassuidae	Tayassu pecari	Queixada
Queixada	10Nov07_amesclalow	Attalea phalerata	cordilheira	648249	7838320	2003-11-21 13:28:00	2004-01-13 14:19:00	1272.85	2004-04-01 10:08:00	2004-04-01	10:08:00	10	150.00	2.62	1	1	Tayassuidae	Tayassu pecari	Queixada
Queixada	10Nov07_amesclalow	Attalea phalerata	cordilheira	648249	7838320	2003-11-21 13:28:00	2004-01-13 14:19:00	1272.85	2004-04-01 10:08:00	2004-04-01	10:08:00	10	150.00	2.62	1	1	Tayassuidae	Tayassu pecari	Queixada
Queixada	10Nov07_amesclalow	Attalea phalerata	cordilheira	648249	7838320	2003-11-21 13:28:00	2004-01-13 14:19:00	1272.85	2004-05-01 09:13:00	2004-05-01	09:13:00	9	135.00	2.36	1	1	Tayassuidae	Tayassu pecari	Queixada
Queixada	10Nov07_amesclalow	Attalea phalerata	cordilheira	648249	7838320	2003-11-21 13:28:00	2004-01-13 14:19:00	1272.85	2004-05-01 09:13:00	2004-05-01	09:13:00	9	135.00	2.36	1	1	Tayassuidae	Tayassu pecari	Queixada
Queixada	10Nov07_amesclalow	Attalea phalerata	cordilheira	648249	7838320	2003-11-21 13:28:00	2004-01-13 14:19:00	1272.85	2004-05-01 09:16:00	2004-05-01	09:16:00	9	135.00	2.36	1	1	Tayassuidae	Tayassu pecari	Queixada
Queixada	10Nov07_amesclalow	Attalea phalerata	cordilheira	648249	7838320	2003-11-21 13:28:00	2004-01-13 14:19:00	1272.85	2004-05-01 09:16:00	2004-05-01	09:16:00	9	135.00	2.36	1	1	Tayassuidae	Tayassu pecari	Queixada
Queixada	10Nov07_amesclalow	Attalea phalerata	cordilheira	648249	7838320	2003-11-21 13:28:00	2004-01-13 14:19:00	1272.85	2004-05-01 16:12:00	2004-05-01	16:12:00	16	240.00	4.19	1	1	Tayassuidae	Tayassu pecari	Queixada
Queixada	10Nov07_amesclalow	Attalea phalerata	cordilheira	648249	7838320	2003-11-21 13:28:00	2004-01-13 14:19:00	1272.85	2004-05-01 16:12:00	2004-05-01	16:12:00	16	240.00	4.19	1	1	Tayassuidae	Tayassu pecari	Queixada
Queixada	10Nov07_amesclalow	Attalea phalerata	cordilheira	648249	7838320	2003-11-21 13:28:00	2004-01-13 14:19:00	1272.85	2004-05-01 16:15:00	2004-05-01	16:15:00	16	240.00	4.19	1	1	Tayassuidae	Tayassu pecari	Queixada
Queixada	10Nov07_amesclalow	Attalea phalerata	cordilheira	648249	7838320	2003-11-21 13:28:00	2004-01-13 14:19:00	1272.85	2004-05-01 16:15:00	2004-05-01	16:15:00	16	240.00	4.19	1	1	Tayassuidae	Tayassu pecari	Queixada
Queixada	10Nov07_amesclalow	Attalea phalerata	cordilheira	648249	7838320	2003-11-21 13:28:00	2004-01-13 14:19:00	1272.85	1/13/2004 14:15	1/13/2004 0:00	14:15:00	14	210.00	3.67	1	1	Tayassuidae	Tayassu pecari	Queixada
Queixada	10Nov07_amesclalow	Attalea phalerata	cordilheira	648249	7838320	2003-11-21 13:28:00	2004-01-13 14:19:00	1272.85	1/13/2004 14:15	1/13/2004 0:00	14:15:00	14	210.00	3.67	1	1	Tayassuidae	Tayassu pecari	Queixada
Queixada	10Nov07_amesclalow	Attalea phalerata	cordilheira	648249	7838320	2003-11-21 13:28:00	2004-01-13 14:19:00	1272.85	1/13/2004 14:19	1/13/2004 0:00	14:19:00	14	210.00	3.67	1	1	Tayassuidae	Tayassu pecari	Queixada
Queixada	10Nov07_amesclalow	Attalea phalerata	cordilheira	648249	7838320	2003-11-21 13:28:00	2004-01-13 14:19:00	1272.85	1/13/2004 14:19	1/13/2004 0:00	14:19:00	14	210.00	3.67	1	1	Tayassuidae	Tayassu pecari	Queixada
Queixada	bocaset26_07cam	Acrocomia aculeata	cordilheira	SAO PAULINO	SAO PAULINO	2003-09-16 10:48:00	2003-09-25 07:58:00	2131666667	9/17/2003 5:17	9/17/2003 0:00	05:17:00	5	75.00	1.31	1	1	Tayassuidae	Tayassu pecari	Queixada
Queixada	bocaset26_07cam	Acrocomia aculeata	cordilheira	SAO PAULINO	SAO PAULINO	2003-09-16 10:48:00	2003-09-25 07:58:00	2131666667	9/17/2003 5:18	9/17/2003 0:00	05:18:00	5	75.00	1.31	1	1	Tayassuidae	Tayassu pecari	Queixada
Queixada	bocaset26_07cam	Acrocomia aculeata	cordilheira	SAO PAULINO	SAO PAULINO	2003-09-16 10:48:00	2003-09-25 07:58:00	2131666667	9/17/2003 5:19	9/17/2003 0:00	05:19:00	5	75.00	1.31	1	4	Tayassuidae	Tayassu pecari	Queixada
Queixada	bocaset26_07cam	Acrocomia aculeata	cordilheira	SAO PAULINO	SAO PAULINO	2003-09-16 10:48:00	2003-09-25 07:58:00	2131666667	9/17/2003 5:20	9/17/2003 0:00	05:20:00	5	75.00	1.31	1	4	Tayassuidae	Tayassu pecari	Queixada
Queixada	bocaset26_07cam	Acrocomia aculeata	cordilheira	SAO PAULINO	SAO PAULINO	2003-09-16 10:48:00	2003-09-25 07:58:00	2131666667	9/17/2003 5:21	9/17/2003 0:00	05:21:00	5	75.00	1.31	1	4	Tayassuidae	Tayassu pecari	Queixada
Queixada	bocaset26_07cam	Acrocomia aculeata	cordilheira	SAO PAULINO	SAO PAULINO	2003-09-16 10:48:00	2003-09-25 07:58:00	2131666667	9/17/2003 5:22	9/17/2003 0:00	05:22:00	5	75.00	1.31	1	1	Tayassuidae	Tayassu pecari	Queixada
Queixada	bocaset26_07cam	Acrocomia aculeata	cordilheira	SAO PAULINO	SAO PAULINO	2003-09-16 10:48:00	2003-09-25 07:58:00	2131666667	9/17/2003 5:23	9/17/2003 0:00	05:23:00	5	75.00	1.31	1	1	Tayassuidae	Tayassu pecari	Queixada
Queixada	bocaset26_07cam	Acrocomia aculeata	cordilheira	SAO PAULINO	SAO PAULINO	2003-09-16 10:48:00	2003-09-25 07:58:00	2131666667	9/17/2003 5:24	9/17/2003 0:00	05:24:00	5	75.00	1.31	1	1	Tayassuidae	Tayassu pecari	Queixada
Queixada	bocaset26_07cam	Acrocomia aculeata	cordilheira	SAO PAULINO	SAO PAULINO	2003-09-16 10:48:00	2003-09-25 07:58:00	2131666667	9/17/2003 5:39	9/17/2003 0:00	05:39:00	5	75.00	1.31	1	1	Tayassuidae	Tayassu pecari	Queixada
Queixada	bocaset26_07cam	Acrocomia aculeata	cordilheira	SAO PAULINO	SAO PAULINO	2003-09-16 10:48:00	2003-09-25 07:58:00	2131666667	9/17/2003 6:56	9/17/2003 0:00	06:56:00	6	90.00	1.57	1	1	Tayassuidae	Tayassu pecari	Queixada
Queixada	bocaset26_07cam	Acrocomia aculeata	cordilheira	SAO PAULINO	SAO PAULINO	2003-09-16 10:48:00	2003-09-25 07:58:00	2131666667	9/17/2003 7:00	9/17/2003 0:00	07:00:00	7	105.00	1.83	1	1	Tayassuidae	Tayassu pecari	Queixada
Queixada	bocaset26_07cam	Acrocomia aculeata	cordilheira	SAO PAULINO	SAO PAULINO	2003-09-16 10:48:00	2003-09-25 07:58:00	2131666667	9/20/2003 7:00	9/20/2003 0:00	07:00:00	7	105.00	1.83	1	1	Tayassuidae	Tayassu pecari	Queixada
Queixada	bocaset26_07cam	Acrocomia aculeata	cordilheira	SAO PAULINO	SAO PAULINO	2003-09-16 10:48:00	2003-09-25 07:58:00	2131666667	9/20/2003 7:03	9/20/2003 0:00	07:03:00	7	105.00	1.83	1	1	Tayassuidae	Tayassu pecari	Queixada
Queixada	bocaset26_07cam	Acrocomia aculeata	cordilheira	SAO PAULINO	SAO PAULINO	2003-09-16 10:48:00	2003-09-25 07:58:00	2131666667	9/20/2003 7:16	9/20/2003 0:00	07:16:00	7	105.00	1.83	1	1	Tayassuidae	Tayassu pecari	Queixada
Queixada	bocaset26_07cam	Acrocomia aculeata	cordilheira	SAO PAULINO	SAO PAULINO	2003-09-16 10:48:00	2003-09-25 07:58:00	2131666667	9/22/2003 10:16	9/22/2003 0:00	10:16:00	10	150.00	2.62	1	1	Tayassuidae	Tayassu pecari	Queixada
Queixada	bocaset26_07cam	Acrocomia aculeata	cordilheira	SAO PAULINO	SAO PAULINO	2003-09-16 10:48:00	2003-09-25 07:58:00	2131666667	9/24/2003 4:21	9/24/2003 0:00	04:21:00	4	60.00	1.05	1	1	Tayassuidae	Tayassu pecari	Queixada
Queixada	bocaset26_07cam	Acrocomia aculeata	cordilheira	SAO PAULINO	SAO PAULINO	2003-09-16 10:48:00	2003-09-25 07:58:00	2131666667	9/24/2003 4:22	9/24/2003 0:00	04:22:00	4	60.00	1.05	1	1	Tayassuidae	Tayassu pecari	Queixada
Queixada	bocaset26_07cam	Acrocomia aculeata	cordilheira	SAO PAULINO	SAO PAULINO	2003-09-16 10:48:00	2003-09-25 07:58:00	2131666667	9/24/2003 4:23	9/24/2003 0:00	04:23:00	4	60.00	1.05	1	1	Tayassuidae	Tayassu pecari	Queixada
Queixada	bocaset26_07cam	Acrocomia aculeata	cordilheira	SAO PAULINO	SAO PAULINO	2003-09-16 10:48:00	2003-09-25 07:58:00	2131666667	9/24/2003 6:35	9/24/2003 0:00	06:35:00	6	90.00	1.57	1	1	Tayassuidae	Tayassu pecari	Queixada
Queixada	bocaset26_07cam	Acrocomia aculeata	cordilheira	SAO PAULINO	SAO PAULINO	2003-09-16 10:48:00	2003-09-25 07:58:00	2131666667	9/24/2003 6:37	9/24/2003 0:00	06:37:00	6	90.00	1.57	1	1	Tayassuidae	Tayassu pecari	Queixada
Queixada	bocaset26_07cam	Acrocomia aculeata	cordilheira	SAO PAULINO	SAO PAULINO	2003-09-16 10:48:00	2003-09-25 07:58:00	2131666667	9/24/2003 7:09	9/24/2003 0:00	07:09:00	7	105.00	1.83	1	2	Tayassuidae	Tayassu pecari	Queixada
Queixada	bocaset26_07cam	Acrocomia aculeata	cordilheira	SAO PAULINO	SAO PAULINO	2003-09-16 10:48:00	2003-09-25 07:58:00	2131666667	9/24/2003 10:47	9/24/2003 0:00	10:47:00	10	150.00	2.62	1	1	Tayassuidae	Tayassu pecari	Queixada
Queixada	3novboca6475787843875baialimpa	Acrocomia aculeata	cordilheira	647578	7843875	2003-10-12 15:10:00	2003-11-13 09:57:00	7627833333	10/19/2003 16:37	10/19/2003 0:00	16:37:00	16	240.00	4.19	1	1	Tayassuidae	Tayassu pecari	Queixada
Queixada	3novboca6475787843875baialimpa	Acrocomia aculeata	cordilheira	647578	7843875	2003-10-12 15:10:00	2003-11-13 09:57:00	7627833333	10/21/2003 17:35	10/21/2003 0:00	17:35:00	17	255.00	4.45	1	1	Tayassuidae	Tayassu pecari	Queixada
Queixada	3novboca6475787843875baialimpa	Acrocomia aculeata	cordilheira	647578	7843875	2003-10-12 15:10:00	2003-11-13 09:57:00	7627833333	10/21/2003 17:38	10/21/2003 0:00	17:38:00	17	255.00	4.45	1	1	Tayassuidae	Tayassu pecari	Queixada
Queixada	3novboca6475787843875baialimpa	Acrocomia aculeata	cordilheira	647578	7843875	2003-10-12 15:10:00	2003-11-13 09:57:00	7627833333	10/21/2003 17:41	10/21/2003 0:00	17:41:00	17	255.00	4.45	1	1	Tayassuidae	Tayassu pecari	Queixada
Queixada	3novboca6475787843875baialimpa	Acrocomia aculeata	cordilheira	647578	7843875	2003-10-12 15:10:00	2003-11-13 09:57:00	7627833333	10/27/2003 16:35	10/27/2003 0:00	16:35:00	16	240.00	4.19	1	1	Tayassuidae	Tayassu pecari	Queixada
Queixada	3novboca6475787843875baialimpa	Acrocomia aculeata	cordilheira	647578	7843875	2003-10-12 15:10:00	2003-11-13 09:57:00	7627833333	10/29/2003 4:14	10/29/2003 0:00	04:14:00	4	60.00	1.05	1	1	Tayassuidae	Tayassu pecari	Queixada
Queixada	3novboca6475787843875baialimpa	Acrocomia aculeata	cordilheira	647578	7843875	2003-10-12 15:10:00	2003-11-13 09:57:00	7627833333	10/29/2003 15:17	10/29/2003 0:00	15:17:00	15	225.00	3.93	1	1	Tayassuidae	Tayassu pecari	Queixada
Queixada	3novboca6475787843875baialimpa	Acrocomia aculeata	cordilheira	647578	7843875	2003-10-12 15:10:00	2003-11-13 09:57:00	7627833333	10/29/2003 15:24	10/29/2003 0:00	15:24:00	15	225.00	3.93	1	1	Tayassuidae	Tayassu pecari	Queixada
Queixada	3novboca6475787843875baialimpa	Acrocomia aculeata	cordilheira	647578	7843875	2003-10-12 15:10:00	2003-11-13 09:57:00	7627833333	2003-02-11 07:05:00	2003-02-11	07:05:00	7	105.00	1.83	1	1	Tayassuidae	Tayassu pecari	Queixada
Queixada	3novboca6475787843875baialimpa	Acrocomia aculeata	cordilheira	647578	7843875	2003-10-12 15:10:00	2003-11-13 09:57:00	7627833333	2003-02-11 07:52:00	2003-02-11	07:52:00	7	105.00	1.83	1	1	Tayassuidae	Tayassu pecari	Queixada
Queixada	3novboca6475787843875baialimpa	Acrocomia aculeata	cordilheira	647578	7843875	2003-10-12 15:10:00	2003-11-13 09:57:00	7627833333	2003-09-11 02:01:00	2003-09-11	02:01:00	2	30.00	0.52	1	1	Tayassuidae	Tayassu pecari	Queixada
Queixada	3novboca6475787843875baialimpa	Acrocomia aculeata	cordilheira	647578	7843875	2003-10-12 15:10:00	2003-11-13 09:57:00	7627833333	2003-09-11 02:05:00	2003-09-11	02:05:00	2	30.00	0.52	1	1	Tayassuidae	Tayassu pecari	Queixada
Queixada	3novboca6475787843875baialimpa	Acrocomia aculeata	cordilheira	647578	7843875	2003-10-12 15:10:00	2003-11-13 09:57:00	7627833333	2003-09-11 02:07:00	2003-09-11	02:07:00	2	30.00	0.52	1	2	Tayassuidae	Tayassu pecari	Queixada
Queixada	3novboca6475787843875baialimpa	Acrocomia aculeata	cordilheira	647578	7843875	2003-10-12 15:10:00	2003-11-13 09:57:00	7627833333	2003-09-11 03:54:00	2003-09-11	03:54:00	3	45.00	0.79	1	2	Tayassuidae	Tayassu pecari	Queixada
Queixada	4novboca6476687843512	Acrocomia aculeata	cordilheira	NA	NA	2003-10-12 17:30:00	2003-11-13 07:37:00	7581166667	10/13/2003 22:51	10/13/2003 0:00	22:51:00	22	330.00	5.76	1	1	Tayassuidae	Tayassu pecari	Queixada
Queixada	4novboca6476687843512	Acrocomia aculeata	cordilheira	NA	NA	2003-10-12 17:30:00	2003-11-13 07:37:00	7581166667	10/14/2003 17:57	10/14/2003 0:00	17:57:00	17	255.00	4.45	1	7	Tayassuidae	Tayassu pecari	Queixada
Queixada	4novboca6476687843512	Acrocomia aculeata	cordilheira	NA	NA	2003-10-12 17:30:00	2003-11-13 07:37:00	7581166667	10/15/2003 16:48	10/15/2003 0:00	16:48:00	16	240.00	4.19	1	1	Tayassuidae	Tayassu pecari	Queixada
Queixada	4novboca6476687843512	Acrocomia aculeata	cordilheira	NA	NA	2003-10-12 17:30:00	2003-11-13 07:37:00	7581166667	10/15/2003 16:50	10/15/2003 0:00	16:50:00	16	240.00	4.19	1	1	Tayassuidae	Tayassu pecari	Queixada
Queixada	4novboca6476687843512	Acrocomia aculeata	cordilheira	NA	NA	2003-10-12 17:30:00	2003-11-13 07:37:00	7581166667	10/16/2003 10:18	10/16/2003 0:00	10:18:00	10	150.00	2.62	1	1	Tayassuidae	Tayassu pecari	Queixada
Queixada	4novboca6476687843512	Acrocomia aculeata	cordilheira	NA	NA	2003-10-12 17:30:00	2003-11-13 07:37:00	7581166667	10/16/2003 23:26	10/16/2003 0:00	23:26:00	23	345.00	6.02	1	3	Tayassuidae	Tayassu pecari	Queixada
Queixada	4novboca6476687843512	Acrocomia aculeata	cordilheira	NA	NA	2003-10-12 17:30:00	2003-11-13 07:37:00	7581166667	10/16/2003 23:28	10/16/2003 0:00	23:28:00	23	345.00	6.02	1	1	Tayassuidae	Tayassu pecari	Queixada
Queixada	4novboca6476687843512	Acrocomia aculeata	cordilheira	NA	NA	2003-10-12 17:30:00	2003-11-13 07:37:00	7581166667	10/17/2003 10:34	10/17/2003 0:00	10:34:00	10	150.00	2.62	1	1	Tayassuidae	Tayassu pecari	Queixada
Queixada	4novboca6476687843512	Acrocomia aculeata	cordilheira	NA	NA	2003-10-12 17:30:00	2003-11-13 07:37:00	7581166667	10/17/2003 15:10	10/17/2003 0:00	15:10:00	15	225.00	3.93	1	1	Tayassuidae	Tayassu pecari	Queixada
Queixada	4novboca6476687843512	Acrocomia aculeata	cordilheira	NA	NA	2003-10-12 17:30:00	2003-11-13 07:37:00	7581166667	10/17/2003 17:27	10/17/2003 0:00	17:27:00	17	255.00	4.45	1	1	Tayassuidae	Tayassu pecari	Queixada
Queixada	4novboca6476687843512	Acrocomia aculeata	cordilheira	NA	NA	2003-10-12 17:30:00	2003-11-13 07:37:00	7581166667	10/17/2003 17:49	10/17/2003 0:00	17:49:00	17	255.00	4.45	1	2	Tayassuidae	Tayassu pecari	Queixada
Queixada	4novboca6476687843512	Acrocomia aculeata	cordilheira	NA	NA	2003-10-12 17:30:00	2003-11-13 07:37:00	7581166667	10/18/2003 1:10	10/18/2003 0:00	01:10:00	1	15.00	0.26	1	1	Tayassuidae	Tayassu pecari	Queixada
Queixada	4novboca6476687843512	Acrocomia aculeata	cordilheira	NA	NA	2003-10-12 17:30:00	2003-11-13 07:37:00	7581166667	10/18/2003 1:13	10/18/2003 0:00	01:13:00	1	15.00	0.26	1	1	Tayassuidae	Tayassu pecari	Queixada
Queixada	4novboca6476687843512	Acrocomia aculeata	cordilheira	NA	NA	2003-10-12 17:30:00	2003-11-13 07:37:00	7581166667	10/18/2003 15:06	10/18/2003 0:00	15:06:00	15	225.00	3.93	1	1	Tayassuidae	Tayassu pecari	Queixada
Queixada	4novboca6476687843512	Acrocomia aculeata	cordilheira	NA	NA	2003-10-12 17:30:00	2003-11-13 07:37:00	7581166667	10/18/2003 15:09	10/18/2003 0:00	15:09:00	15	225.00	3.93	1	4	Tayassuidae	Tayassu pecari	Queixada
Queixada	4novboca6476687843512	Acrocomia aculeata	cordilheira	NA	NA	2003-10-12 17:30:00	2003-11-13 07:37:00	7581166667	10/18/2003 15:12	10/18/2003 0:00	15:12:00	15	225.00	3.93	1	1	Tayassuidae	Tayassu pecari	Queixada
Queixada	4novboca6476687843512	Acrocomia aculeata	cordilheira	NA	NA	2003-10-12 17:30:00	2003-11-13 07:37:00	7581166667	10/18/2003 15:17	10/18/2003 0:00	15:17:00	15	225.00	3.93	1	1	Tayassuidae	Tayassu pecari	Queixada
Queixada	4novboca6476687843512	Acrocomia aculeata	cordilheira	NA	NA	2003-10-12 17:30:00	2003-11-13 07:37:00	7581166667	10/20/2003 19:59	10/20/2003 0:00	19:59:00	19	285.00	4.97	1	1	Tayassuidae	Tayassu pecari	Queixada
Queixada	4novboca6476687843512	Acrocomia aculeata	cordilheira	NA	NA	2003-10-12 17:30:00	2003-11-13 07:37:00	7581166667	10/20/2003 21:32	10/20/2003 0:00	21:32:00	21	315.00	5.50	1	1	Tayassuidae	Tayassu pecari	Queixada
Queixada	4novboca6476687843512	Acrocomia aculeata	cordilheira	NA	NA	2003-10-12 17:30:00	2003-11-13 07:37:00	7581166667	10/21/2003 0:30	10/21/2003 0:00	00:30:00	0	0.00	0.00	1	1	Tayassuidae	Tayassu pecari	Queixada
Queixada	4novboca6476687843512	Acrocomia aculeata	cordilheira	NA	NA	2003-10-12 17:30:00	2003-11-13 07:37:00	7581166667	10/21/2003 1:01	10/21/2003 0:00	01:01:00	1	15.00	0.26	1	1	Tayassuidae	Tayassu pecari	Queixada
Queixada	4novboca6476687843512	Acrocomia aculeata	cordilheira	NA	NA	2003-10-12 17:30:00	2003-11-13 07:37:00	7581166667	10/21/2003 10:32	10/21/2003 0:00	10:32:00	10	150.00	2.62	1	1	Tayassuidae	Tayassu pecari	Queixada
Queixada	4novboca6476687843512	Acrocomia aculeata	cordilheira	NA	NA	2003-10-12 17:30:00	2003-11-13 07:37:00	7581166667	10/21/2003 10:46	10/21/2003 0:00	10:46:00	10	150.00	2.62	1	1	Tayassuidae	Tayassu pecari	Queixada
Queixada	4novboca6476687843512	Acrocomia aculeata	cordilheira	NA	NA	2003-10-12 17:30:00	2003-11-13 07:37:00	7581166667	10/21/2003 11:15	10/21/2003 0:00	11:15:00	11	165.00	2.88	1	1	Tayassuidae	Tayassu pecari	Queixada
Queixada	4novboca6476687843512	Acrocomia aculeata	cordilheira	NA	NA	2003-10-12 17:30:00	2003-11-13 07:37:00	7581166667	10/21/2003 14:48	10/21/2003 0:00	14:48:00	14	210.00	3.67	1	2	Tayassuidae	Tayassu pecari	Queixada
Queixada	4novboca6476687843512	Acrocomia aculeata	cordilheira	NA	NA	2003-10-12 17:30:00	2003-11-13 07:37:00	7581166667	10/21/2003 16:39	10/21/2003 0:00	16:39:00	16	240.00	4.19	1	4	Tayassuidae	Tayassu pecari	Queixada
Queixada	4novboca6476687843512	Acrocomia aculeata	cordilheira	NA	NA	2003-10-12 17:30:00	2003-11-13 07:37:00	7581166667	10/21/2003 16:47	10/21/2003 0:00	16:47:00	16	240.00	4.19	1	1	Tayassuidae	Tayassu pecari	Queixada
Queixada	4novboca6476687843512	Acrocomia aculeata	cordilheira	NA	NA	2003-10-12 17:30:00	2003-11-13 07:37:00	7581166667	10/21/2003 16:57	10/21/2003 0:00	16:57:00	16	240.00	4.19	1	1	Tayassuidae	Tayassu pecari	Queixada
Queixada	4novboca6476687843512	Acrocomia aculeata	cordilheira	NA	NA	2003-10-12 17:30:00	2003-11-13 07:37:00	7581166667	10/21/2003 17:56	10/21/2003 0:00	17:56:00	17	255.00	4.45	1	1	Tayassuidae	Tayassu pecari	Queixada
Queixada	4novboca6476687843512	Acrocomia aculeata	cordilheira	NA	NA	2003-10-12 17:30:00	2003-11-13 07:37:00	7581166667	10/21/2003 18:01	10/21/2003 0:00	18:01:00	18	270.00	4.71	1	2	Tayassuidae	Tayassu pecari	Queixada
Queixada	4novboca6476687843512	Acrocomia aculeata	cordilheira	NA	NA	2003-10-12 17:30:00	2003-11-13 07:37:00	7581166667	10/21/2003 18:07	10/21/2003 0:00	18:07:00	18	270.00	4.71	1	1	Tayassuidae	Tayassu pecari	Queixada
Queixada	4novboca6476687843512	Acrocomia aculeata	cordilheira	NA	NA	2003-10-12 17:30:00	2003-11-13 07:37:00	7581166667	10/21/2003 22:36	10/21/2003 0:00	22:36:00	22	330.00	5.76	1	1	Tayassuidae	Tayassu pecari	Queixada
Queixada	4novboca6476687843512	Acrocomia aculeata	cordilheira	NA	NA	2003-10-12 17:30:00	2003-11-13 07:37:00	7581166667	10/22/2003 16:30	10/22/2003 0:00	16:30:00	16	240.00	4.19	1	2	Tayassuidae	Tayassu pecari	Queixada
Queixada	4novboca6476687843512	Acrocomia aculeata	cordilheira	NA	NA	2003-10-12 17:30:00	2003-11-13 07:37:00	7581166667	10/23/2003 10:36	10/23/2003 0:00	10:36:00	10	150.00	2.62	1	2	Tayassuidae	Tayassu pecari	Queixada
Queixada	4novboca6476687843512	Acrocomia aculeata	cordilheira	NA	NA	2003-10-12 17:30:00	2003-11-13 07:37:00	7581166667	10/23/2003 11:54	10/23/2003 0:00	11:54:00	11	165.00	2.88	1	6	Tayassuidae	Tayassu pecari	Queixada
Queixada	4novboca6476687843512	Acrocomia aculeata	cordilheira	NA	NA	2003-10-12 17:30:00	2003-11-13 07:37:00	7581166667	10/24/2003 9:22	10/24/2003 0:00	09:22:00	9	135.00	2.36	1	2	Tayassuidae	Tayassu pecari	Queixada
Queixada	4novboca6476687843512	Acrocomia aculeata	cordilheira	NA	NA	2003-10-12 17:30:00	2003-11-13 07:37:00	7581166667	10/24/2003 9:24	10/24/2003 0:00	09:24:00	9	135.00	2.36	1	2	Tayassuidae	Tayassu pecari	Queixada
Queixada	4novboca6476687843512	Acrocomia aculeata	cordilheira	NA	NA	2003-10-12 17:30:00	2003-11-13 07:37:00	7581166667	10/24/2003 15:36	10/24/2003 0:00	15:36:00	15	225.00	3.93	1	1	Tayassuidae	Tayassu pecari	Queixada
Queixada	4novboca6476687843512	Acrocomia aculeata	cordilheira	NA	NA	2003-10-12 17:30:00	2003-11-13 07:37:00	7581166667	10/24/2003 15:40	10/24/2003 0:00	15:40:00	15	225.00	3.93	1	1	Tayassuidae	Tayassu pecari	Queixada
Queixada	4novboca6476687843512	Acrocomia aculeata	cordilheira	NA	NA	2003-10-12 17:30:00	2003-11-13 07:37:00	7581166667	10/24/2003 17:13	10/24/2003 0:00	17:13:00	17	255.00	4.45	1	1	Tayassuidae	Tayassu pecari	Queixada
Queixada	4novboca6476687843512	Acrocomia aculeata	cordilheira	NA	NA	2003-10-12 17:30:00	2003-11-13 07:37:00	7581166667	10/24/2003 21:25	10/24/2003 0:00	21:25:00	21	315.00	5.50	1	1	Tayassuidae	Tayassu pecari	Queixada
Queixada	4novboca6476687843512	Acrocomia aculeata	cordilheira	NA	NA	2003-10-12 17:30:00	2003-11-13 07:37:00	7581166667	10/28/2003 17:34	10/28/2003 0:00	17:34:00	17	255.00	4.45	1	3	Tayassuidae	Tayassu pecari	Queixada
Queixada	4novboca6476687843512	Acrocomia aculeata	cordilheira	NA	NA	2003-10-12 17:30:00	2003-11-13 07:37:00	7581166667	10/29/2003 4:15	10/29/2003 0:00	04:15:00	4	60.00	1.05	1	1	Tayassuidae	Tayassu pecari	Queixada
Queixada	4novboca6476687843512	Acrocomia aculeata	cordilheira	NA	NA	2003-10-12 17:30:00	2003-11-13 07:37:00	7581166667	10/29/2003 15:40	10/29/2003 0:00	15:40:00	15	225.00	3.93	1	1	Tayassuidae	Tayassu pecari	Queixada
Queixada	4novboca6476687843512	Acrocomia aculeata	cordilheira	NA	NA	2003-10-12 17:30:00	2003-11-13 07:37:00	7581166667	10/29/2003 15:52	10/29/2003 0:00	15:52:00	15	225.00	3.93	1	1	Tayassuidae	Tayassu pecari	Queixada
Queixada	4novboca6476687843512	Acrocomia aculeata	cordilheira	NA	NA	2003-10-12 17:30:00	2003-11-13 07:37:00	7581166667	10/29/2003 15:58	10/29/2003 0:00	15:58:00	15	225.00	3.93	1	2	Tayassuidae	Tayassu pecari	Queixada
Queixada	4novboca6476687843512	Acrocomia aculeata	cordilheira	NA	NA	2003-10-12 17:30:00	2003-11-13 07:37:00	7581166667	10/30/2003 21:35	10/30/2003 0:00	21:35:00	21	315.00	5.50	1	1	Tayassuidae	Tayassu pecari	Queixada
Queixada	4novboca6476687843512	Acrocomia aculeata	cordilheira	NA	NA	2003-10-12 17:30:00	2003-11-13 07:37:00	7581166667	10/30/2003 21:39	10/30/2003 0:00	21:39:00	21	315.00	5.50	1	1	Tayassuidae	Tayassu pecari	Queixada
Queixada	4novboca6476687843512	Acrocomia aculeata	cordilheira	NA	NA	2003-10-12 17:30:00	2003-11-13 07:37:00	7581166667	10/31/2003 2:59	10/31/2003 0:00	02:59:00	2	30.00	0.52	1	1	Tayassuidae	Tayassu pecari	Queixada
Queixada	4novboca6476687843512	Acrocomia aculeata	cordilheira	NA	NA	2003-10-12 17:30:00	2003-11-13 07:37:00	7581166667	10/31/2003 10:04	10/31/2003 0:00	10:04:00	10	150.00	2.62	1	3	Tayassuidae	Tayassu pecari	Queixada
Queixada	4novboca6476687843512	Acrocomia aculeata	cordilheira	NA	NA	2003-10-12 17:30:00	2003-11-13 07:37:00	7581166667	2003-02-11 08:46:00	2003-02-11	08:46:00	8	120.00	2.09	1	1	Tayassuidae	Tayassu pecari	Queixada
Queixada	4novboca6476687843512	Acrocomia aculeata	cordilheira	NA	NA	2003-10-12 17:30:00	2003-11-13 07:37:00	7581166667	2003-02-11 17:58:00	2003-02-11	17:58:00	17	255.00	4.45	1	2	Tayassuidae	Tayassu pecari	Queixada
Queixada	4novboca6476687843512	Acrocomia aculeata	cordilheira	NA	NA	2003-10-12 17:30:00	2003-11-13 07:37:00	7581166667	2003-03-11 06:44:00	2003-03-11	06:44:00	6	90.00	1.57	1	1	Tayassuidae	Tayassu pecari	Queixada
Queixada	4novboca6476687843512	Acrocomia aculeata	cordilheira	NA	NA	2003-10-12 17:30:00	2003-11-13 07:37:00	7581166667	2003-03-11 06:52:00	2003-03-11	06:52:00	6	90.00	1.57	1	1	Tayassuidae	Tayassu pecari	Queixada
Queixada	4novboca6476687843512	Acrocomia aculeata	cordilheira	NA	NA	2003-10-12 17:30:00	2003-11-13 07:37:00	7581166667	2003-03-11 16:20:00	2003-03-11	16:20:00	16	240.00	4.19	1	2	Tayassuidae	Tayassu pecari	Queixada
Queixada	4novboca6476687843512	Acrocomia aculeata	cordilheira	NA	NA	2003-10-12 17:30:00	2003-11-13 07:37:00	7581166667	2003-04-11 11:31:00	2003-04-11	11:31:00	11	165.00	2.88	1	1	Tayassuidae	Tayassu pecari	Queixada
Queixada	4novboca6476687843512	Acrocomia aculeata	cordilheira	NA	NA	2003-10-12 17:30:00	2003-11-13 07:37:00	7581166667	2003-04-11 12:30:00	2003-04-11	12:30:00	12	180.00	3.14	1	1	Tayassuidae	Tayassu pecari	Queixada
Queixada	4novboca6476687843512	Acrocomia aculeata	cordilheira	NA	NA	2003-10-12 17:30:00	2003-11-13 07:37:00	7581166667	2003-04-11 13:14:00	2003-04-11	13:14:00	13	195.00	3.40	1	1	Tayassuidae	Tayassu pecari	Queixada
Queixada	4novboca6476687843512	Acrocomia aculeata	cordilheira	NA	NA	2003-10-12 17:30:00	2003-11-13 07:37:00	7581166667	2003-04-11 19:25:00	2003-04-11	19:25:00	19	285.00	4.97	1	1	Tayassuidae	Tayassu pecari	Queixada
Queixada	4novboca6476687843512	Acrocomia aculeata	cordilheira	NA	NA	2003-10-12 17:30:00	2003-11-13 07:37:00	7581166667	2003-08-11 13:49:00	2003-08-11	13:49:00	13	195.00	3.40	1	1	Tayassuidae	Tayassu pecari	Queixada
Queixada	4novboca6476687843512	Acrocomia aculeata	cordilheira	NA	NA	2003-10-12 17:30:00	2003-11-13 07:37:00	7581166667	2003-08-11 17:31:00	2003-08-11	17:31:00	17	255.00	4.45	1	1	Tayassuidae	Tayassu pecari	Queixada
Queixada	Acuri1125reading1225Mar	Attalea phalerata	cordilheira	648064	7835377	2007-03-28 11:52:00	2007-04-13 07:40:00	379.8	3/27/2003 11:52	3/27/2003 0:00	11:52:00	11	165.00	2.88	1	1	Tayassuidae	Tayassu pecari	Queixada
Queixada	Acuri1125reading1225Mar	Attalea phalerata	cordilheira	648064	7835377	2007-03-28 11:52:00	2007-04-13 07:40:00	379.8	3/31/2003 20:51	3/31/2003 0:00	20:51:00	20	300.00	5.24	1	1	Tayassuidae	Tayassu pecari	Queixada
Queixada	Acuri1125reading1225Mar	Attalea phalerata	cordilheira	648064	7835377	2007-03-28 11:52:00	2007-04-13 07:40:00	379.8	3/31/2003 20:52	3/31/2003 0:00	20:52:00	20	300.00	5.24	1	1	Tayassuidae	Tayassu pecari	Queixada
Queixada	Acuri1125reading1225Mar	Attalea phalerata	cordilheira	648064	7835377	2007-03-28 11:52:00	2007-04-13 07:40:00	379.8	3/31/2003 20:55	3/31/2003 0:00	20:55:00	20	300.00	5.24	1	2	Tayassuidae	Tayassu pecari	Queixada
Queixada	Acuri1125reading1225Mar	Attalea phalerata	cordilheira	648064	7835377	2007-03-28 11:52:00	2007-04-13 07:40:00	379.8	3/31/2003 20:56	3/31/2003 0:00	20:56:00	20	300.00	5.24	1	2	Tayassuidae	Tayassu pecari	Queixada
Queixada	Acuri1125reading1225Mar	Attalea phalerata	cordilheira	648064	7835377	2007-03-28 11:52:00	2007-04-13 07:40:00	379.8	3/31/2003 20:59	3/31/2003 0:00	20:59:00	20	300.00	5.24	1	1	Tayassuidae	Tayassu pecari	Queixada
Queixada	Acuri1125reading1225Mar	Attalea phalerata	cordilheira	648064	7835377	2007-03-28 11:52:00	2007-04-13 07:40:00	379.8	2003-01-04 19:34:00	2003-01-04	19:34:00	19	285.00	4.97	1	3	Tayassuidae	Tayassu pecari	Queixada
Queixada	Acuri1125reading1225Mar	Attalea phalerata	cordilheira	648064	7835377	2007-03-28 11:52:00	2007-04-13 07:40:00	379.8	2003-01-04 19:35:00	2003-01-04	19:35:00	19	285.00	4.97	1	1	Tayassuidae	Tayassu pecari	Queixada
Queixada	Acuri1125reading1225Mar	Attalea phalerata	cordilheira	648064	7835377	2007-03-28 11:52:00	2007-04-13 07:40:00	379.8	2003-01-04 19:37:00	2003-01-04	19:37:00	19	285.00	4.97	1	1	Tayassuidae	Tayassu pecari	Queixada
Queixada	Acuri1125reading1225Mar	Attalea phalerata	cordilheira	648064	7835377	2007-03-28 11:52:00	2007-04-13 07:40:00	379.8	2003-02-04 19:02:00	2003-02-04	19:02:00	19	285.00	4.97	1	1	Tayassuidae	Tayassu pecari	Queixada
Queixada	Acuri1125reading1225Mar	Attalea phalerata	cordilheira	648064	7835377	2007-03-28 11:52:00	2007-04-13 07:40:00	379.8	2003-02-04 19:03:00	2003-02-04	19:03:00	19	285.00	4.97	1	1	Tayassuidae	Tayassu pecari	Queixada
Queixada	Acuri1125reading1225Mar	Attalea phalerata	cordilheira	648064	7835377	2007-03-28 11:52:00	2007-04-13 07:40:00	379.8	2003-02-04 19:11:00	2003-02-04	19:11:00	19	285.00	4.97	1	1	Tayassuidae	Tayassu pecari	Queixada
Queixada	Acuri1125reading1225Mar	Attalea phalerata	cordilheira	648064	7835377	2007-03-28 11:52:00	2007-04-13 07:40:00	379.8	2003-05-04 07:03:00	2003-05-04	07:03:00	7	105.00	1.83	1	1	Tayassuidae	Tayassu pecari	Queixada
Queixada	Acuri1125reading1225Mar	Attalea phalerata	cordilheira	648064	7835377	2007-03-28 11:52:00	2007-04-13 07:40:00	379.8	2003-09-04 08:42:00	2003-09-04	08:42:00	8	120.00	2.09	1	3	Tayassuidae	Tayassu pecari	Queixada
Queixada	acuriapril086476907838251	Attalea phalerata	cordilheira	NA	NA	2004-03-23	2004-04-14	528	3/21/2004 6:41	3/21/2004 0:00	06:41:00	6	90.00	1.57	1	2	Tayassuidae	Tayassu pecari	Queixada
Queixada	acuriapril086476907838251	Attalea phalerata	cordilheira	NA	NA	2004-03-24	2004-04-15	528	3/21/2004 7:27	3/21/2004 0:00	07:27:00	7	105.00	1.83	1	3	Tayassuidae	Tayassu pecari	Queixada
Queixada	acuriapril086476907838251	Attalea phalerata	cordilheira	NA	NA	2004-03-25	2004-04-16	528	3/21/2004 7:29	3/21/2004 0:00	07:29:00	7	105.00	1.83	1	7	Tayassuidae	Tayassu pecari	Queixada
Queixada	acuriapril086476907838251	Attalea phalerata	cordilheira	NA	NA	2004-03-26	2004-04-17	528	3/21/2004 7:30	3/21/2004 0:00	07:30:00	7	105.00	1.83	1	9	Tayassuidae	Tayassu pecari	Queixada
Queixada	acuriapril086476907838251	Attalea phalerata	cordilheira	NA	NA	2004-03-27	2004-04-18	528	3/21/2004 7:31	3/21/2004 0:00	07:31:00	7	105.00	1.83	1	2	Tayassuidae	Tayassu pecari	Queixada
Queixada	acuriapril086476907838251	Attalea phalerata	cordilheira	NA	NA	2004-03-28	2004-04-19	528	3/21/2004 7:51	3/21/2004 0:00	07:51:00	7	105.00	1.83	1	1	Tayassuidae	Tayassu pecari	Queixada
Queixada	acuriapril086476907838251	Attalea phalerata	cordilheira	NA	NA	2004-03-29	2004-04-20	528	3/21/2004 8:04	3/21/2004 0:00	08:04:00	8	120.00	2.09	1	3	Tayassuidae	Tayassu pecari	Queixada
Queixada	acuriapril086476907838251	Attalea phalerata	cordilheira	NA	NA	2004-04-01	2004-04-23	528	3/21/2004 11:55	3/21/2004 0:00	11:55:00	11	165.00	2.88	1	1	Tayassuidae	Tayassu pecari	Queixada
Queixada	acuriapril086476907838251	Attalea phalerata	cordilheira	NA	NA	2004-04-05	2004-04-27	528	3/22/2004 17:26	3/22/2004 0:00	17:26:00	17	255.00	4.45	1	1	Tayassuidae	Tayassu pecari	Queixada
Queixada	acuriapril086476907838251	Attalea phalerata	cordilheira	NA	NA	2004-04-08	2004-04-30	528	3/23/2004 13:15	3/23/2004 0:00	13:15:00	13	195.00	3.40	1	1	Tayassuidae	Tayassu pecari	Queixada
Queixada	acuriapril086476907838251	Attalea phalerata	cordilheira	NA	NA	2004-04-10	2004-05-02	528	3/23/2004 21:20	3/23/2004 0:00	21:20:00	21	315.00	5.50	1	1	Tayassuidae	Tayassu pecari	Queixada
Queixada	acuriapril086476907838251	Attalea phalerata	cordilheira	NA	NA	2004-04-11	2004-05-03	528	3/24/2004 9:51	3/24/2004 0:00	09:51:00	9	135.00	2.36	1	1	Tayassuidae	Tayassu pecari	Queixada
Queixada	acuriapril086476907838251	Attalea phalerata	cordilheira	NA	NA	2004-04-19	2004-05-11	528	3/25/2004 21:45	3/25/2004 0:00	21:45:00	21	315.00	5.50	1	3	Tayassuidae	Tayassu pecari	Queixada
Queixada	acuriapril086476907838251	Attalea phalerata	cordilheira	NA	NA	2004-04-20	2004-05-12	528	3/25/2004 21:46	3/25/2004 0:00	21:46:00	21	315.00	5.50	1	2	Tayassuidae	Tayassu pecari	Queixada
Queixada	acuriapril086476907838251	Attalea phalerata	cordilheira	NA	NA	2004-04-22	2004-05-14	528	3/26/2004 4:50	3/26/2004 0:00	04:50:00	4	60.00	1.05	1	1	Tayassuidae	Tayassu pecari	Queixada
Queixada	acuriapril086476907838251	Attalea phalerata	cordilheira	NA	NA	2004-04-23	2004-05-15	528	3/26/2004 4:53	3/26/2004 0:00	04:53:00	4	60.00	1.05	1	1	Tayassuidae	Tayassu pecari	Queixada
Queixada	acuriapril086476907838251	Attalea phalerata	cordilheira	NA	NA	2004-04-24	2004-05-16	528	3/26/2004 5:12	3/26/2004 0:00	05:12:00	5	75.00	1.31	1	1	Tayassuidae	Tayassu pecari	Queixada
Queixada	acuriapril086476907838251	Attalea phalerata	cordilheira	NA	NA	2004-04-25	2004-05-17	528	3/26/2004 5:20	3/26/2004 0:00	05:20:00	5	75.00	1.31	1	1	Tayassuidae	Tayassu pecari	Queixada
Queixada	acuriapril086476907838251	Attalea phalerata	cordilheira	NA	NA	2004-04-26	2004-05-18	528	3/26/2004 11:43	3/26/2004 0:00	11:43:00	11	165.00	2.88	1	7	Tayassuidae	Tayassu pecari	Queixada
Queixada	acuriapril086476907838251	Attalea phalerata	cordilheira	NA	NA	2004-04-27	2004-05-19	528	3/26/2004 11:55	3/26/2004 0:00	11:55:00	11	165.00	2.88	1	1	Tayassuidae	Tayassu pecari	Queixada
Queixada	acuriapril086476907838251	Attalea phalerata	cordilheira	NA	NA	2004-05-11	2004-06-02	528	3/27/2004 6:59	3/27/2004 0:00	06:59:00	6	90.00	1.57	1	1	Tayassuidae	Tayassu pecari	Queixada
Queixada	acuriapril086476907838251	Attalea phalerata	cordilheira	NA	NA	2004-05-12	2004-06-03	528	3/27/2004 7:00	3/27/2004 0:00	07:00:00	7	105.00	1.83	1	1	Tayassuidae	Tayassu pecari	Queixada
Queixada	acuriapril086476907838251	Attalea phalerata	cordilheira	NA	NA	2004-05-14	2004-06-05	528	3/27/2004 8:15	3/27/2004 0:00	08:15:00	8	120.00	2.09	1	1	Tayassuidae	Tayassu pecari	Queixada
Queixada	acuriapril086476907838251	Attalea phalerata	cordilheira	NA	NA	2004-05-15	2004-06-06	528	3/27/2004 23:47	3/27/2004 0:00	23:47:00	23	345.00	6.02	1	3	Tayassuidae	Tayassu pecari	Queixada
Queixada	acuriapril086476907838251	Attalea phalerata	cordilheira	NA	NA	2004-05-16	2004-06-07	528	3/28/2004 9:50	3/28/2004 0:00	09:50:00	9	135.00	2.36	1	4	Tayassuidae	Tayassu pecari	Queixada
Queixada	acuriapril086476907838251	Attalea phalerata	cordilheira	NA	NA	2004-05-17	2004-06-08	528	3/28/2004 9:56	3/28/2004 0:00	09:56:00	9	135.00	2.36	1	3	Tayassuidae	Tayassu pecari	Queixada
Queixada	acuriapril086476907838251	Attalea phalerata	cordilheira	NA	NA	2004-05-18	2004-06-09	528	3/28/2004 15:43	3/28/2004 0:00	15:43:00	15	225.00	3.93	1	1	Tayassuidae	Tayassu pecari	Queixada
Queixada	acuridivisagalleryapr	Attalea phalerata	cordilheira	643310	7841752	2003-03-31 16:52:00	2003-04-12 17:11:00	2883166667	2003-10-04 07:06:00	2003-10-04	07:06:00	7	105.00	1.83	1	1	Tayassuidae	Tayassu pecari	Queixada
Queixada	acuridivisagalleryapr	Attalea phalerata	cordilheira	643310	7841752	2003-03-31 16:52:00	2003-04-12 17:11:00	2883166667	2003-10-04 15:00:00	2003-10-04	15:00:00	15	225.00	3.93	1	1	Tayassuidae	Tayassu pecari	Queixada
Queixada	acuridivisagalleryapr	Attalea phalerata	cordilheira	643310	7841752	2003-03-31 16:52:00	2003-04-12 17:11:00	2883166667	2003-10-04 17:41:00	2003-10-04	17:41:00	17	255.00	4.45	1	1	Tayassuidae	Tayassu pecari	Queixada
Queixada	acuridivisagalleryapr	Attalea phalerata	cordilheira	643310	7841752	2003-03-31 16:52:00	2003-04-12 17:11:00	2883166667	2003-11-04 02:54:00	2003-11-04	02:54:00	2	30.00	0.52	1	1	Tayassuidae	Tayassu pecari	Queixada
Queixada	acuridivisagalleryapr	Attalea phalerata	cordilheira	643310	7841752	2003-03-31 16:52:00	2003-04-12 17:11:00	2883166667	2003-11-04 08:00:00	2003-11-04	08:00:00	8	120.00	2.09	1	1	Tayassuidae	Tayassu pecari	Queixada
Queixada	acuridivisagalleryapr	Attalea phalerata	cordilheira	643310	7841752	2003-03-31 16:52:00	2003-04-12 17:11:00	2883166667	2003-12-04 07:10:00	2003-12-04	07:10:00	7	105.00	1.83	1	1	Tayassuidae	Tayassu pecari	Queixada
Queixada	acurimarsantamariahighimpactg	Attalea phalerata	cordilheira	647305	7841730	2007-03-29 17:53:00	2007-04-01 23:56:00	78.05	3/30/2007 23:06	3/30/2007 0:00	23:06:00	23	345.00	6.02	1	1	Tayassuidae	Tayassu pecari	Queixada
Queixada	acurimarsantamariahighimpactg	Attalea phalerata	cordilheira	647305	7841730	2007-03-29 17:53:00	2007-04-01 23:56:00	78.05	3/30/2007 23:08	3/30/2007 0:00	23:08:00	23	345.00	6.02	1	1	Tayassuidae	Tayassu pecari	Queixada
Queixada	acurimarsantamariahighimpactg	Attalea phalerata	cordilheira	647305	7841730	2007-03-29 17:53:00	2007-04-01 23:56:00	78.05	3/30/2007 23:11	3/30/2007 0:00	23:11:00	23	345.00	6.02	1	1	Tayassuidae	Tayassu pecari	Queixada
Queixada	acurimarsantamariahighimpactg	Attalea phalerata	cordilheira	647305	7841730	2007-03-29 17:53:00	2007-04-01 23:56:00	78.05	3/30/2007 23:13	3/30/2007 0:00	23:13:00	23	345.00	6.02	1	1	Tayassuidae	Tayassu pecari	Queixada
Queixada	acurimarsantamariahighimpactg	Attalea phalerata	cordilheira	647305	7841730	2007-03-29 17:53:00	2007-04-01 23:56:00	78.05	3/30/2007 23:14	3/30/2007 0:00	23:14:00	23	345.00	6.02	1	1	Tayassuidae	Tayassu pecari	Queixada
Queixada	acurimarsantamariahighimpactg	Attalea phalerata	cordilheira	647305	7841730	2007-03-29 17:53:00	2007-04-01 23:56:00	78.05	3/30/2007 23:15	3/30/2007 0:00	23:15:00	23	345.00	6.02	1	3	Tayassuidae	Tayassu pecari	Queixada
Queixada	acurimarsantamariahighimpactg	Attalea phalerata	cordilheira	647305	7841730	2007-03-29 17:53:00	2007-04-01 23:56:00	78.05	3/30/2007 23:16	3/30/2007 0:00	23:16:00	23	345.00	6.02	1	2	Tayassuidae	Tayassu pecari	Queixada
Queixada	acurimarsantamariahighimpactg	Attalea phalerata	cordilheira	647305	7841730	2007-03-29 17:53:00	2007-04-01 23:56:00	78.05	3/30/2007 23:17	3/30/2007 0:00	23:17:00	23	345.00	6.02	1	1	Tayassuidae	Tayassu pecari	Queixada
Queixada	acurimarsantamariahighimpactg	Attalea phalerata	cordilheira	647305	7841730	2007-03-29 17:53:00	2007-04-01 23:56:00	78.05	3/30/2007 23:18	3/30/2007 0:00	23:18:00	23	345.00	6.02	1	1	Tayassuidae	Tayassu pecari	Queixada
Queixada	acurimarsantamariahighimpactg	Attalea phalerata	cordilheira	647305	7841730	2007-03-29 17:53:00	2007-04-01 23:56:00	78.05	3/30/2007 23:19	3/30/2007 0:00	23:19:00	23	345.00	6.02	1	1	Tayassuidae	Tayassu pecari	Queixada
Queixada	acurimarsantamariahighimpactg	Attalea phalerata	cordilheira	647305	7841730	2007-03-29 17:53:00	2007-04-01 23:56:00	78.05	3/31/2007 5:34	3/31/2007 0:00	05:34:00	5	75.00	1.31	1	1	Tayassuidae	Tayassu pecari	Queixada
Queixada	acurimarsantamariahighimpactg	Attalea phalerata	cordilheira	647305	7841730	2007-03-29 17:53:00	2007-04-01 23:56:00	78.05	3/31/2007 5:36	3/31/2007 0:00	05:36:00	5	75.00	1.31	1	2	Tayassuidae	Tayassu pecari	Queixada
Queixada	acurimarsantamariahighimpactg	Attalea phalerata	cordilheira	647305	7841730	2007-03-29 17:53:00	2007-04-01 23:56:00	78.05	3/31/2007 5:37	3/31/2007 0:00	05:37:00	5	75.00	1.31	1	3	Tayassuidae	Tayassu pecari	Queixada
Queixada	acurimarsantamariahighimpactg	Attalea phalerata	cordilheira	647305	7841730	2007-03-29 17:53:00	2007-04-01 23:56:00	78.05	3/31/2007 5:38	3/31/2007 0:00	05:38:00	5	75.00	1.31	1	2	Tayassuidae	Tayassu pecari	Queixada
Queixada	acurimarsantamariahighimpactg	Attalea phalerata	cordilheira	647305	7841730	2007-03-29 17:53:00	2007-04-01 23:56:00	78.05	3/31/2007 5:43	3/31/2007 0:00	05:43:00	5	75.00	1.31	1	2	Tayassuidae	Tayassu pecari	Queixada
Queixada	acurimarsantamariahighimpactg	Attalea phalerata	cordilheira	647305	7841730	2007-03-29 17:53:00	2007-04-01 23:56:00	78.05	3/31/2007 5:44	3/31/2007 0:00	05:44:00	5	75.00	1.31	1	2	Tayassuidae	Tayassu pecari	Queixada
Queixada	acurimarsantamariahighimpactg	Attalea phalerata	cordilheira	647305	7841730	2007-03-29 17:53:00	2007-04-01 23:56:00	78.05	3/31/2007 5:45	3/31/2007 0:00	05:45:00	5	75.00	1.31	1	3	Tayassuidae	Tayassu pecari	Queixada
Queixada	acurimarsantamariahighimpactg	Attalea phalerata	cordilheira	647305	7841730	2007-03-29 17:53:00	2007-04-01 23:56:00	78.05	3/31/2007 5:46	3/31/2007 0:00	05:46:00	5	75.00	1.31	1	3	Tayassuidae	Tayassu pecari	Queixada
Queixada	acurimarsantamariahighimpactg	Attalea phalerata	cordilheira	647305	7841730	2007-03-29 17:53:00	2007-04-01 23:56:00	78.05	3/31/2007 5:57	3/31/2007 0:00	05:57:00	5	75.00	1.31	1	2	Tayassuidae	Tayassu pecari	Queixada
Queixada	acurimarsantamariahighimpactg	Attalea phalerata	cordilheira	647305	7841730	2007-03-29 17:53:00	2007-04-01 23:56:00	78.05	3/31/2007 6:00	3/31/2007 0:00	06:00:00	6	90.00	1.57	1	1	Tayassuidae	Tayassu pecari	Queixada
Queixada	pindpretaabelahmar07apr	Bocageopsis mattogrossensis	cordilheira	646076	7834216	2003-03-27 15:49:00	2003-04-19 15:49:00	552	3/27/2003 15:49	3/27/2003 0:00	15:49:00	15	225.00	3.93	1	1	Tayassuidae	Tayassu pecari	Queixada
Queixada	pindpretaabelahmar07apr	Bocageopsis mattogrossensis	cordilheira	646076	7834216	2003-03-27 15:49:00	2003-04-19 15:49:00	552	3/27/2003 16:04	3/27/2003 0:00	16:04:00	16	240.00	4.19	1	1	Tayassuidae	Tayassu pecari	Queixada
Queixada	pindpretaabelahmar07apr	Bocageopsis mattogrossensis	cordilheira	646076	7834216	2003-03-27 15:49:00	2003-04-19 15:49:00	552	3/27/2003 17:20	3/27/2003 0:00	17:20:00	17	255.00	4.45	1	1	Tayassuidae	Tayassu pecari	Queixada
Queixada	pindpretaabelahmar07apr	Bocageopsis mattogrossensis	cordilheira	646076	7834216	2003-03-27 15:49:00	2003-04-19 15:49:00	552	3/27/2003 17:22	3/27/2003 0:00	17:22:00	17	255.00	4.45	1	1	Tayassuidae	Tayassu pecari	Queixada
Queixada	pindpretaabelahmar07apr	Bocageopsis mattogrossensis	cordilheira	646076	7834216	2003-03-27 15:49:00	2003-04-19 15:49:00	552	3/27/2003 17:25	3/27/2003 0:00	17:25:00	17	255.00	4.45	1	1	Tayassuidae	Tayassu pecari	Queixada
Queixada	pindpretaabelahmar07apr	Bocageopsis mattogrossensis	cordilheira	646076	7834216	2003-03-27 15:49:00	2003-04-19 15:49:00	552	3/27/2003 17:26	3/27/2003 0:00	17:26:00	17	255.00	4.45	1	1	Tayassuidae	Tayassu pecari	Queixada
Queixada	pindpretaabelahmar07apr	Bocageopsis mattogrossensis	cordilheira	646076	7834216	2003-03-27 15:49:00	2003-04-19 15:49:00	552	3/27/2003 20:40	3/27/2003 0:00	20:40:00	20	300.00	5.24	1	1	Tayassuidae	Tayassu pecari	Queixada
Queixada	pindpretaabelahmar07apr	Bocageopsis mattogrossensis	cordilheira	646076	7834216	2003-03-27 15:49:00	2003-04-19 15:49:00	552	3/27/2003 20:42	3/27/2003 0:00	20:42:00	20	300.00	5.24	1	1	Tayassuidae	Tayassu pecari	Queixada
Queixada	pindpretaabelahmar07apr	Bocageopsis mattogrossensis	cordilheira	646076	7834216	2003-03-27 15:49:00	2003-04-19 15:49:00	552	3/27/2003 20:54	3/27/2003 0:00	20:54:00	20	300.00	5.24	1	1	Tayassuidae	Tayassu pecari	Queixada
Queixada	pindpretaabelahmar07apr	Bocageopsis mattogrossensis	cordilheira	646076	7834216	2003-03-27 15:49:00	2003-04-19 15:49:00	552	3/27/2003 22:30	3/27/2003 0:00	22:30:00	22	330.00	5.76	1	1	Tayassuidae	Tayassu pecari	Queixada
Queixada	pindpretaabelahmar07apr	Bocageopsis mattogrossensis	cordilheira	646076	7834216	2003-03-27 15:49:00	2003-04-19 15:49:00	552	3/28/2003 1:07	3/28/2003 0:00	01:07:00	1	15.00	0.26	1	1	Tayassuidae	Tayassu pecari	Queixada
Queixada	pindpretaabelahmar07apr	Bocageopsis mattogrossensis	cordilheira	646076	7834216	2003-03-27 15:49:00	2003-04-19 15:49:00	552	3/28/2003 4:53	3/28/2003 0:00	04:53:00	4	60.00	1.05	1	1	Tayassuidae	Tayassu pecari	Queixada
Queixada	pindpretaabelahmar07apr	Bocageopsis mattogrossensis	cordilheira	646076	7834216	2003-03-27 15:49:00	2003-04-19 15:49:00	552	3/28/2003 4:54	3/28/2003 0:00	04:54:00	4	60.00	1.05	1	1	Tayassuidae	Tayassu pecari	Queixada
Queixada	pindpretaabelahmar07apr	Bocageopsis mattogrossensis	cordilheira	646076	7834216	2003-03-27 15:49:00	2003-04-19 15:49:00	552	3/28/2003 5:09	3/28/2003 0:00	05:09:00	5	75.00	1.31	1	1	Tayassuidae	Tayassu pecari	Queixada
Queixada	pindpretaabelahmar07apr	Bocageopsis mattogrossensis	cordilheira	646076	7834216	2003-03-27 15:49:00	2003-04-19 15:49:00	552	3/28/2003 5:15	3/28/2003 0:00	05:15:00	5	75.00	1.31	1	1	Tayassuidae	Tayassu pecari	Queixada
Queixada	pindpretaabelahmar07apr	Bocageopsis mattogrossensis	cordilheira	646076	7834216	2003-03-27 15:49:00	2003-04-19 15:49:00	552	3/28/2003 5:16	3/28/2003 0:00	05:16:00	5	75.00	1.31	1	1	Tayassuidae	Tayassu pecari	Queixada
Queixada	pindpretaabelahmar07apr	Bocageopsis mattogrossensis	cordilheira	646076	7834216	2003-03-27 15:49:00	2003-04-19 15:49:00	552	3/28/2003 7:49	3/28/2003 0:00	07:49:00	7	105.00	1.83	1	1	Tayassuidae	Tayassu pecari	Queixada
Queixada	pindpretaabelahmar07apr	Bocageopsis mattogrossensis	cordilheira	646076	7834216	2003-03-27 15:49:00	2003-04-19 15:49:00	552	3/28/2003 7:51	3/28/2003 0:00	07:51:00	7	105.00	1.83	1	1	Tayassuidae	Tayassu pecari	Queixada
Queixada	pindpretaabelahmar07apr	Bocageopsis mattogrossensis	cordilheira	646076	7834216	2003-03-27 15:49:00	2003-04-19 15:49:00	552	3/28/2003 7:57	3/28/2003 0:00	07:57:00	7	105.00	1.83	1	1	Tayassuidae	Tayassu pecari	Queixada
Queixada	pindpretaabelahmar07apr	Bocageopsis mattogrossensis	cordilheira	646076	7834216	2003-03-27 15:49:00	2003-04-19 15:49:00	552	3/28/2003 7:59	3/28/2003 0:00	07:59:00	7	105.00	1.83	1	2	Tayassuidae	Tayassu pecari	Queixada
Queixada	pindpretaabelahmar07apr	Bocageopsis mattogrossensis	cordilheira	646076	7834216	2003-03-27 15:49:00	2003-04-19 15:49:00	552	3/28/2003 8:00	3/28/2003 0:00	08:00:00	8	120.00	2.09	1	1	Tayassuidae	Tayassu pecari	Queixada
Queixada	pindpretaabelahmar07apr	Bocageopsis mattogrossensis	cordilheira	646076	7834216	2003-03-27 15:49:00	2003-04-19 15:49:00	552	3/28/2003 8:22	3/28/2003 0:00	08:22:00	8	120.00	2.09	1	1	Tayassuidae	Tayassu pecari	Queixada
Queixada	pindpretaabelahmar07apr	Bocageopsis mattogrossensis	cordilheira	646076	7834216	2003-03-27 15:49:00	2003-04-19 15:49:00	552	3/28/2003 8:54	3/28/2003 0:00	08:54:00	8	120.00	2.09	1	1	Tayassuidae	Tayassu pecari	Queixada
Queixada	pindpretaabelahmar07apr	Bocageopsis mattogrossensis	cordilheira	646076	7834216	2003-03-27 15:49:00	2003-04-19 15:49:00	552	3/28/2003 8:56	3/28/2003 0:00	08:56:00	8	120.00	2.09	1	1	Tayassuidae	Tayassu pecari	Queixada
Queixada	pindpretaabelahmar07apr	Bocageopsis mattogrossensis	cordilheira	646076	7834216	2003-03-27 15:49:00	2003-04-19 15:49:00	552	3/28/2003 9:27	3/28/2003 0:00	09:27:00	9	135.00	2.36	1	1	Tayassuidae	Tayassu pecari	Queixada
Queixada	pindpretaabelahmar07apr	Bocageopsis mattogrossensis	cordilheira	646076	7834216	2003-03-27 15:49:00	2003-04-19 15:49:00	552	3/28/2003 14:56	3/28/2003 0:00	14:56:00	14	210.00	3.67	1	1	Tayassuidae	Tayassu pecari	Queixada
Queixada	pindpretaabelahmar07apr	Bocageopsis mattogrossensis	cordilheira	646076	7834216	2003-03-27 15:49:00	2003-04-19 15:49:00	552	3/28/2003 14:59	3/28/2003 0:00	14:59:00	14	210.00	3.67	1	1	Tayassuidae	Tayassu pecari	Queixada
Queixada	pindpretaabelahmar07apr	Bocageopsis mattogrossensis	cordilheira	646076	7834216	2003-03-27 15:49:00	2003-04-19 15:49:00	552	3/28/2003 15:12	3/28/2003 0:00	15:12:00	15	225.00	3.93	1	1	Tayassuidae	Tayassu pecari	Queixada
Queixada	pindpretaabelahmar07apr	Bocageopsis mattogrossensis	cordilheira	646076	7834216	2003-03-27 15:49:00	2003-04-19 15:49:00	552	3/28/2003 15:14	3/28/2003 0:00	15:14:00	15	225.00	3.93	1	1	Tayassuidae	Tayassu pecari	Queixada
Queixada	pindpretaabelahmar07apr	Bocageopsis mattogrossensis	cordilheira	646076	7834216	2003-03-27 15:49:00	2003-04-19 15:49:00	552	3/28/2003 15:24	3/28/2003 0:00	15:24:00	15	225.00	3.93	1	1	Tayassuidae	Tayassu pecari	Queixada
Queixada	pindpretaabelahmar07apr	Bocageopsis mattogrossensis	cordilheira	646076	7834216	2003-03-27 15:49:00	2003-04-19 15:49:00	552	3/28/2003 15:27	3/28/2003 0:00	15:27:00	15	225.00	3.93	1	1	Tayassuidae	Tayassu pecari	Queixada
Queixada	pindpretaabelahmar07apr	Bocageopsis mattogrossensis	cordilheira	646076	7834216	2003-03-27 15:49:00	2003-04-19 15:49:00	552	3/29/2003 6:14	3/29/2003 0:00	06:14:00	6	90.00	1.57	1	1	Tayassuidae	Tayassu pecari	Queixada
Queixada	pindpretaabelahmar07apr	Bocageopsis mattogrossensis	cordilheira	646076	7834216	2003-03-27 15:49:00	2003-04-19 15:49:00	552	3/29/2003 6:17	3/29/2003 0:00	06:17:00	6	90.00	1.57	1	2	Tayassuidae	Tayassu pecari	Queixada
Queixada	pindpretaabelahmar07apr	Bocageopsis mattogrossensis	cordilheira	646076	7834216	2003-03-27 15:49:00	2003-04-19 15:49:00	552	3/29/2003 6:18	3/29/2003 0:00	06:18:00	6	90.00	1.57	1	1	Tayassuidae	Tayassu pecari	Queixada
Queixada	pindpretaabelahmar07apr	Bocageopsis mattogrossensis	cordilheira	646076	7834216	2003-03-27 15:49:00	2003-04-19 15:49:00	552	3/29/2003 6:20	3/29/2003 0:00	06:20:00	6	90.00	1.57	1	2	Tayassuidae	Tayassu pecari	Queixada
Queixada	pindpretaabelahmar07apr	Bocageopsis mattogrossensis	cordilheira	646076	7834216	2003-03-27 15:49:00	2003-04-19 15:49:00	552	3/29/2003 6:24	3/29/2003 0:00	06:24:00	6	90.00	1.57	1	1	Tayassuidae	Tayassu pecari	Queixada
Queixada	pindpretaabelahmar07apr	Bocageopsis mattogrossensis	cordilheira	646076	7834216	2003-03-27 15:49:00	2003-04-19 15:49:00	552	3/29/2003 6:26	3/29/2003 0:00	06:26:00	6	90.00	1.57	1	3	Tayassuidae	Tayassu pecari	Queixada
Queixada	pindpretaabelahmar07apr	Bocageopsis mattogrossensis	cordilheira	646076	7834216	2003-03-27 15:49:00	2003-04-19 15:49:00	552	3/29/2003 6:29	3/29/2003 0:00	06:29:00	6	90.00	1.57	1	1	Tayassuidae	Tayassu pecari	Queixada
Queixada	pindpretaabelahmar07apr	Bocageopsis mattogrossensis	cordilheira	646076	7834216	2003-03-27 15:49:00	2003-04-19 15:49:00	552	3/29/2003 6:30	3/29/2003 0:00	06:30:00	6	90.00	1.57	1	1	Tayassuidae	Tayassu pecari	Queixada
Queixada	pindpretaabelahmar07apr	Bocageopsis mattogrossensis	cordilheira	646076	7834216	2003-03-27 15:49:00	2003-04-19 15:49:00	552	3/29/2003 6:34	3/29/2003 0:00	06:34:00	6	90.00	1.57	1	1	Tayassuidae	Tayassu pecari	Queixada
Queixada	pindpretaabelahmar07apr	Bocageopsis mattogrossensis	cordilheira	646076	7834216	2003-03-27 15:49:00	2003-04-19 15:49:00	552	3/29/2003 13:42	3/29/2003 0:00	13:42:00	13	195.00	3.40	1	1	Tayassuidae	Tayassu pecari	Queixada
Queixada	pindpretaabelahmar07apr	Bocageopsis mattogrossensis	cordilheira	646076	7834216	2003-03-27 15:49:00	2003-04-19 15:49:00	552	3/29/2003 14:04	3/29/2003 0:00	14:04:00	14	210.00	3.67	1	1	Tayassuidae	Tayassu pecari	Queixada
Queixada	pindpretaabelahmar07apr	Bocageopsis mattogrossensis	cordilheira	646076	7834216	2003-03-27 15:49:00	2003-04-19 15:49:00	552	3/29/2003 14:12	3/29/2003 0:00	14:12:00	14	210.00	3.67	1	1	Tayassuidae	Tayassu pecari	Queixada
Queixada	pindpretaabelahmar07apr	Bocageopsis mattogrossensis	cordilheira	646076	7834216	2003-03-27 15:49:00	2003-04-19 15:49:00	552	3/29/2003 18:14	3/29/2003 0:00	18:14:00	18	270.00	4.71	1	2	Tayassuidae	Tayassu pecari	Queixada
Queixada	pindpretaabelahmar07apr	Bocageopsis mattogrossensis	cordilheira	646076	7834216	2003-03-27 15:49:00	2003-04-19 15:49:00	552	3/29/2003 18:16	3/29/2003 0:00	18:16:00	18	270.00	4.71	1	1	Tayassuidae	Tayassu pecari	Queixada
Queixada	pindpretaabelahmar07apr	Bocageopsis mattogrossensis	cordilheira	646076	7834216	2003-03-27 15:49:00	2003-04-19 15:49:00	552	3/29/2003 18:17	3/29/2003 0:00	18:17:00	18	270.00	4.71	1	1	Tayassuidae	Tayassu pecari	Queixada
Queixada	pindpretaabelahmar07apr	Bocageopsis mattogrossensis	cordilheira	646076	7834216	2003-03-27 15:49:00	2003-04-19 15:49:00	552	3/29/2003 18:19	3/29/2003 0:00	18:19:00	18	270.00	4.71	1	1	Tayassuidae	Tayassu pecari	Queixada
Queixada	pindpretaabelahmar07apr	Bocageopsis mattogrossensis	cordilheira	646076	7834216	2003-03-27 15:49:00	2003-04-19 15:49:00	552	3/29/2003 18:21	3/29/2003 0:00	18:21:00	18	270.00	4.71	1	1	Tayassuidae	Tayassu pecari	Queixada
Queixada	pindpretaabelahmar07apr	Bocageopsis mattogrossensis	cordilheira	646076	7834216	2003-03-27 15:49:00	2003-04-19 15:49:00	552	3/29/2003 18:22	3/29/2003 0:00	18:22:00	18	270.00	4.71	1	2	Tayassuidae	Tayassu pecari	Queixada
Queixada	pindpretaabelahmar07apr	Bocageopsis mattogrossensis	cordilheira	646076	7834216	2003-03-27 15:49:00	2003-04-19 15:49:00	552	3/29/2003 18:23	3/29/2003 0:00	18:23:00	18	270.00	4.71	1	2	Tayassuidae	Tayassu pecari	Queixada
Queixada	pindpretaabelahmar07apr	Bocageopsis mattogrossensis	cordilheira	646076	7834216	2003-03-27 15:49:00	2003-04-19 15:49:00	552	3/29/2003 18:43	3/29/2003 0:00	18:43:00	18	270.00	4.71	1	1	Tayassuidae	Tayassu pecari	Queixada
Queixada	pindpretaabelahmar07apr	Bocageopsis mattogrossensis	cordilheira	646076	7834216	2003-03-27 15:49:00	2003-04-19 15:49:00	552	3/29/2003 18:45	3/29/2003 0:00	18:45:00	18	270.00	4.71	1	1	Tayassuidae	Tayassu pecari	Queixada
Queixada	pindpretaabelahmar07apr	Bocageopsis mattogrossensis	cordilheira	646076	7834216	2003-03-27 15:49:00	2003-04-19 15:49:00	552	3/29/2003 18:47	3/29/2003 0:00	18:47:00	18	270.00	4.71	1	2	Tayassuidae	Tayassu pecari	Queixada
Queixada	pindpretaabelahmar07apr	Bocageopsis mattogrossensis	cordilheira	646076	7834216	2003-03-27 15:49:00	2003-04-19 15:49:00	552	3/29/2003 18:48	3/29/2003 0:00	18:48:00	18	270.00	4.71	1	2	Tayassuidae	Tayassu pecari	Queixada
Queixada	pindpretaabelahmar07apr	Bocageopsis mattogrossensis	cordilheira	646076	7834216	2003-03-27 15:49:00	2003-04-19 15:49:00	552	3/29/2003 18:50	3/29/2003 0:00	18:50:00	18	270.00	4.71	1	1	Tayassuidae	Tayassu pecari	Queixada
Queixada	pindpretaabelahmar07apr	Bocageopsis mattogrossensis	cordilheira	646076	7834216	2003-03-27 15:49:00	2003-04-19 15:49:00	552	3/29/2003 18:52	3/29/2003 0:00	18:52:00	18	270.00	4.71	1	1	Tayassuidae	Tayassu pecari	Queixada
Queixada	pindpretaabelahmar07apr	Bocageopsis mattogrossensis	cordilheira	646076	7834216	2003-03-27 15:49:00	2003-04-19 15:49:00	552	3/30/2003 4:01	3/30/2003 0:00	04:01:00	4	60.00	1.05	1	1	Tayassuidae	Tayassu pecari	Queixada
Queixada	pindpretaabelahmar07apr	Bocageopsis mattogrossensis	cordilheira	646076	7834216	2003-03-27 15:49:00	2003-04-19 15:49:00	552	3/30/2003 4:02	3/30/2003 0:00	04:02:00	4	60.00	1.05	1	1	Tayassuidae	Tayassu pecari	Queixada
Queixada	pindpretaabelahmar07apr	Bocageopsis mattogrossensis	cordilheira	646076	7834216	2003-03-27 15:49:00	2003-04-19 15:49:00	552	3/30/2003 6:38	3/30/2003 0:00	06:38:00	6	90.00	1.57	1	1	Tayassuidae	Tayassu pecari	Queixada
Queixada	pindpretaabelahmar07apr	Bocageopsis mattogrossensis	cordilheira	646076	7834216	2003-03-27 15:49:00	2003-04-19 15:49:00	552	3/30/2003 6:40	3/30/2003 0:00	06:40:00	6	90.00	1.57	1	1	Tayassuidae	Tayassu pecari	Queixada
Queixada	pindpretaabelahmar07apr	Bocageopsis mattogrossensis	cordilheira	646076	7834216	2003-03-27 15:49:00	2003-04-19 15:49:00	552	3/30/2003 8:02	3/30/2003 0:00	08:02:00	8	120.00	2.09	1	1	Tayassuidae	Tayassu pecari	Queixada
Queixada	pindpretaabelahmar07apr	Bocageopsis mattogrossensis	cordilheira	646076	7834216	2003-03-27 15:49:00	2003-04-19 15:49:00	552	3/30/2003 8:05	3/30/2003 0:00	08:05:00	8	120.00	2.09	1	1	Tayassuidae	Tayassu pecari	Queixada
Queixada	pindpretaabelahmar07apr	Bocageopsis mattogrossensis	cordilheira	646076	7834216	2003-03-27 15:49:00	2003-04-19 15:49:00	552	3/30/2003 8:17	3/30/2003 0:00	08:17:00	8	120.00	2.09	1	1	Tayassuidae	Tayassu pecari	Queixada
Queixada	pindpretaabelahmar07apr	Bocageopsis mattogrossensis	cordilheira	646076	7834216	2003-03-27 15:49:00	2003-04-19 15:49:00	552	3/30/2003 8:21	3/30/2003 0:00	08:21:00	8	120.00	2.09	1	1	Tayassuidae	Tayassu pecari	Queixada
Queixada	pindpretaabelahmar07apr	Bocageopsis mattogrossensis	cordilheira	646076	7834216	2003-03-27 15:49:00	2003-04-19 15:49:00	552	3/30/2003 8:35	3/30/2003 0:00	08:35:00	8	120.00	2.09	1	1	Tayassuidae	Tayassu pecari	Queixada
Queixada	pindpretaabelahmar07apr	Bocageopsis mattogrossensis	cordilheira	646076	7834216	2003-03-27 15:49:00	2003-04-19 15:49:00	552	3/30/2003 8:52	3/30/2003 0:00	08:52:00	8	120.00	2.09	1	1	Tayassuidae	Tayassu pecari	Queixada
Queixada	pindpretaabelahmar07apr	Bocageopsis mattogrossensis	cordilheira	646076	7834216	2003-03-27 15:49:00	2003-04-19 15:49:00	552	3/30/2003 8:53	3/30/2003 0:00	08:53:00	8	120.00	2.09	1	1	Tayassuidae	Tayassu pecari	Queixada
Queixada	pindpretaabelahmar07apr	Bocageopsis mattogrossensis	cordilheira	646076	7834216	2003-03-27 15:49:00	2003-04-19 15:49:00	552	3/30/2003 8:59	3/30/2003 0:00	08:59:00	8	120.00	2.09	1	1	Tayassuidae	Tayassu pecari	Queixada
Queixada	pindpretaabelahmar07apr	Bocageopsis mattogrossensis	cordilheira	646076	7834216	2003-03-27 15:49:00	2003-04-19 15:49:00	552	3/30/2003 9:06	3/30/2003 0:00	09:06:00	9	135.00	2.36	1	1	Tayassuidae	Tayassu pecari	Queixada
Queixada	pindpretaabelahmar07apr	Bocageopsis mattogrossensis	cordilheira	646076	7834216	2003-03-27 15:49:00	2003-04-19 15:49:00	552	3/30/2003 9:15	3/30/2003 0:00	09:15:00	9	135.00	2.36	1	1	Tayassuidae	Tayassu pecari	Queixada
Queixada	pindpretaabelahmar07apr	Bocageopsis mattogrossensis	cordilheira	646076	7834216	2003-03-27 15:49:00	2003-04-19 15:49:00	552	3/30/2003 9:35	3/30/2003 0:00	09:35:00	9	135.00	2.36	1	1	Tayassuidae	Tayassu pecari	Queixada
Queixada	pindpretaabelahmar07apr	Bocageopsis mattogrossensis	cordilheira	646076	7834216	2003-03-27 15:49:00	2003-04-19 15:49:00	552	3/31/2003 10:37	3/31/2003 0:00	10:37:00	10	150.00	2.62	1	1	Tayassuidae	Tayassu pecari	Queixada
Queixada	pindpretaabelahmar07apr	Bocageopsis mattogrossensis	cordilheira	646076	7834216	2003-03-27 15:49:00	2003-04-19 15:49:00	552	3/31/2003 15:43	3/31/2003 0:00	15:43:00	15	225.00	3.93	1	1	Tayassuidae	Tayassu pecari	Queixada
Queixada	pindpretaabelahmar07apr	Bocageopsis mattogrossensis	cordilheira	646076	7834216	2003-03-27 15:49:00	2003-04-19 15:49:00	552	3/31/2003 15:45	3/31/2003 0:00	15:45:00	15	225.00	3.93	1	1	Tayassuidae	Tayassu pecari	Queixada
Queixada	pindpretaabelahmar07apr	Bocageopsis mattogrossensis	cordilheira	646076	7834216	2003-03-27 15:49:00	2003-04-19 15:49:00	552	3/31/2003 19:22	3/31/2003 0:00	19:22:00	19	285.00	4.97	1	1	Tayassuidae	Tayassu pecari	Queixada
Queixada	pindpretaabelahmar07apr	Bocageopsis mattogrossensis	cordilheira	646076	7834216	2003-03-27 15:49:00	2003-04-19 15:49:00	552	3/31/2003 19:23	3/31/2003 0:00	19:23:00	19	285.00	4.97	1	4	Tayassuidae	Tayassu pecari	Queixada
Queixada	pindpretaabelahmar07apr	Bocageopsis mattogrossensis	cordilheira	646076	7834216	2003-03-27 15:49:00	2003-04-19 15:49:00	552	3/31/2003 19:25	3/31/2003 0:00	19:25:00	19	285.00	4.97	1	5	Tayassuidae	Tayassu pecari	Queixada
Queixada	pindpretaabelahmar07apr	Bocageopsis mattogrossensis	cordilheira	646076	7834216	2003-03-27 15:49:00	2003-04-19 15:49:00	552	3/31/2003 19:26	3/31/2003 0:00	19:26:00	19	285.00	4.97	1	3	Tayassuidae	Tayassu pecari	Queixada
Queixada	pindpretaabelahmar07apr	Bocageopsis mattogrossensis	cordilheira	646076	7834216	2003-03-27 15:49:00	2003-04-19 15:49:00	552	3/31/2003 19:28	3/31/2003 0:00	19:28:00	19	285.00	4.97	1	3	Tayassuidae	Tayassu pecari	Queixada
Queixada	pindpretaabelahmar07apr	Bocageopsis mattogrossensis	cordilheira	646076	7834216	2003-03-27 15:49:00	2003-04-19 15:49:00	552	3/31/2003 19:29	3/31/2003 0:00	19:29:00	19	285.00	4.97	1	3	Tayassuidae	Tayassu pecari	Queixada
Queixada	pindpretaabelahmar07apr	Bocageopsis mattogrossensis	cordilheira	646076	7834216	2003-03-27 15:49:00	2003-04-19 15:49:00	552	3/31/2003 19:30	3/31/2003 0:00	19:30:00	19	285.00	4.97	1	3	Tayassuidae	Tayassu pecari	Queixada
Queixada	pindpretaabelahmar07apr	Bocageopsis mattogrossensis	cordilheira	646076	7834216	2003-03-27 15:49:00	2003-04-19 15:49:00	552	3/31/2003 19:31	3/31/2003 0:00	19:31:00	19	285.00	4.97	1	2	Tayassuidae	Tayassu pecari	Queixada
Queixada	pindpretaabelahmar07apr	Bocageopsis mattogrossensis	cordilheira	646076	7834216	2003-03-27 15:49:00	2003-04-19 15:49:00	552	2003-01-04 05:47:00	2003-01-04	05:47:00	5	75.00	1.31	1	1	Tayassuidae	Tayassu pecari	Queixada
Queixada	pindpretaabelahmar07apr	Bocageopsis mattogrossensis	cordilheira	646076	7834216	2003-03-27 15:49:00	2003-04-19 15:49:00	552	2003-01-04 05:48:00	2003-01-04	05:48:00	5	75.00	1.31	1	1	Tayassuidae	Tayassu pecari	Queixada
Queixada	pindpretaabelahmar07apr	Bocageopsis mattogrossensis	cordilheira	646076	7834216	2003-03-27 15:49:00	2003-04-19 15:49:00	552	2003-02-04 06:18:00	2003-02-04	06:18:00	6	90.00	1.57	1	1	Tayassuidae	Tayassu pecari	Queixada
Queixada	pindpretaabelahmar07apr	Bocageopsis mattogrossensis	cordilheira	646076	7834216	2003-03-27 15:49:00	2003-04-19 15:49:00	552	2003-02-04 06:21:00	2003-02-04	06:21:00	6	90.00	1.57	1	1	Tayassuidae	Tayassu pecari	Queixada
Queixada	pindpretaabelahmar07apr	Bocageopsis mattogrossensis	cordilheira	646076	7834216	2003-03-27 15:49:00	2003-04-19 15:49:00	552	2003-02-04 07:12:00	2003-02-04	07:12:00	7	105.00	1.83	1	1	Tayassuidae	Tayassu pecari	Queixada
Queixada	pindpretaabelahmar07apr	Bocageopsis mattogrossensis	cordilheira	646076	7834216	2003-03-27 15:49:00	2003-04-19 15:49:00	552	2003-02-04 07:23:00	2003-02-04	07:23:00	7	105.00	1.83	1	1	Tayassuidae	Tayassu pecari	Queixada
Queixada	pindpretaabelahmar07apr	Bocageopsis mattogrossensis	cordilheira	646076	7834216	2003-03-27 15:49:00	2003-04-19 15:49:00	552	2003-02-04 07:25:00	2003-02-04	07:25:00	7	105.00	1.83	1	1	Tayassuidae	Tayassu pecari	Queixada
Queixada	pindpretaabelahmar07apr	Bocageopsis mattogrossensis	cordilheira	646076	7834216	2003-03-27 15:49:00	2003-04-19 15:49:00	552	2003-03-04 06:21:00	2003-03-04	06:21:00	6	90.00	1.57	1	2	Tayassuidae	Tayassu pecari	Queixada
Queixada	pindpretaabelahmar07apr	Bocageopsis mattogrossensis	cordilheira	646076	7834216	2003-03-27 15:49:00	2003-04-19 15:49:00	552	2003-03-04 06:22:00	2003-03-04	06:22:00	6	90.00	1.57	1	1	Tayassuidae	Tayassu pecari	Queixada
Queixada	pindpretaabelahmar07apr	Bocageopsis mattogrossensis	cordilheira	646076	7834216	2003-03-27 15:49:00	2003-04-19 15:49:00	552	2003-03-04 06:28:00	2003-03-04	06:28:00	6	90.00	1.57	1	1	Tayassuidae	Tayassu pecari	Queixada
Queixada	pindpretaabelahmar07apr	Bocageopsis mattogrossensis	cordilheira	646076	7834216	2003-03-27 15:49:00	2003-04-19 15:49:00	552	2003-03-04 06:29:00	2003-03-04	06:29:00	6	90.00	1.57	1	2	Tayassuidae	Tayassu pecari	Queixada
Queixada	pindpretaabelahmar07apr	Bocageopsis mattogrossensis	cordilheira	646076	7834216	2003-03-27 15:49:00	2003-04-19 15:49:00	552	2003-03-04 06:30:00	2003-03-04	06:30:00	6	90.00	1.57	1	2	Tayassuidae	Tayassu pecari	Queixada
Queixada	pindpretaabelahmar07apr	Bocageopsis mattogrossensis	cordilheira	646076	7834216	2003-03-27 15:49:00	2003-04-19 15:49:00	552	2003-03-04 06:32:00	2003-03-04	06:32:00	6	90.00	1.57	1	2	Tayassuidae	Tayassu pecari	Queixada
Queixada	pindpretaabelahmar07apr	Bocageopsis mattogrossensis	cordilheira	646076	7834216	2003-03-27 15:49:00	2003-04-19 15:49:00	552	2003-03-04 06:39:00	2003-03-04	06:39:00	6	90.00	1.57	1	2	Tayassuidae	Tayassu pecari	Queixada
Queixada	pindpretaabelahmar07apr	Bocageopsis mattogrossensis	cordilheira	646076	7834216	2003-03-27 15:49:00	2003-04-19 15:49:00	552	2003-03-04 06:40:00	2003-03-04	06:40:00	6	90.00	1.57	1	1	Tayassuidae	Tayassu pecari	Queixada
Queixada	pindpretaabelahmar07apr	Bocageopsis mattogrossensis	cordilheira	646076	7834216	2003-03-27 15:49:00	2003-04-19 15:49:00	552	2003-03-04 06:42:00	2003-03-04	06:42:00	6	90.00	1.57	1	2	Tayassuidae	Tayassu pecari	Queixada
Queixada	pindpretaabelahmar07apr	Bocageopsis mattogrossensis	cordilheira	646076	7834216	2003-03-27 15:49:00	2003-04-19 15:49:00	552	2003-03-04 06:43:00	2003-03-04	06:43:00	6	90.00	1.57	1	1	Tayassuidae	Tayassu pecari	Queixada
Queixada	pindpretaabelahmar07apr	Bocageopsis mattogrossensis	cordilheira	646076	7834216	2003-03-27 15:49:00	2003-04-19 15:49:00	552	2003-03-04 06:45:00	2003-03-04	06:45:00	6	90.00	1.57	1	1	Tayassuidae	Tayassu pecari	Queixada
Queixada	pindpretaabelahmar07apr	Bocageopsis mattogrossensis	cordilheira	646076	7834216	2003-03-27 15:49:00	2003-04-19 15:49:00	552	2003-03-04 06:47:00	2003-03-04	06:47:00	6	90.00	1.57	1	1	Tayassuidae	Tayassu pecari	Queixada
Queixada	pindpretaabelahmar07apr	Bocageopsis mattogrossensis	cordilheira	646076	7834216	2003-03-27 15:49:00	2003-04-19 15:49:00	552	2003-03-04 16:09:00	2003-03-04	16:09:00	16	240.00	4.19	1	1	Tayassuidae	Tayassu pecari	Queixada
Queixada	pindpretaabelahmar07apr	Bocageopsis mattogrossensis	cordilheira	646076	7834216	2003-03-27 15:49:00	2003-04-19 15:49:00	552	2003-03-04 16:27:00	2003-03-04	16:27:00	16	240.00	4.19	1	1	Tayassuidae	Tayassu pecari	Queixada
Queixada	pindpretaabelahmar07apr	Bocageopsis mattogrossensis	cordilheira	646076	7834216	2003-03-27 15:49:00	2003-04-19 15:49:00	552	2003-03-04 16:29:00	2003-03-04	16:29:00	16	240.00	4.19	1	1	Tayassuidae	Tayassu pecari	Queixada
Queixada	pindpretaabelahmar07apr	Bocageopsis mattogrossensis	cordilheira	646076	7834216	2003-03-27 15:49:00	2003-04-19 15:49:00	552	2003-04-04 09:26:00	2003-04-04	09:26:00	9	135.00	2.36	1	1	Tayassuidae	Tayassu pecari	Queixada
Queixada	pindpretaabelahmar07apr	Bocageopsis mattogrossensis	cordilheira	646076	7834216	2003-03-27 15:49:00	2003-04-19 15:49:00	552	2003-04-04 09:29:00	2003-04-04	09:29:00	9	135.00	2.36	1	1	Tayassuidae	Tayassu pecari	Queixada
Queixada	pindpretaabelahmar07apr	Bocageopsis mattogrossensis	cordilheira	646076	7834216	2003-03-27 15:49:00	2003-04-19 15:49:00	552	2003-04-04 09:49:00	2003-04-04	09:49:00	9	135.00	2.36	1	1	Tayassuidae	Tayassu pecari	Queixada
Queixada	pindpretaabelahmar07apr	Bocageopsis mattogrossensis	cordilheira	646076	7834216	2003-03-27 15:49:00	2003-04-19 15:49:00	552	2003-04-04 10:11:00	2003-04-04	10:11:00	10	150.00	2.62	1	1	Tayassuidae	Tayassu pecari	Queixada
Queixada	pindpretaabelahmar07apr	Bocageopsis mattogrossensis	cordilheira	646076	7834216	2003-03-27 15:49:00	2003-04-19 15:49:00	552	2003-04-04 14:49:00	2003-04-04	14:49:00	14	210.00	3.67	1	1	Tayassuidae	Tayassu pecari	Queixada
Queixada	pindpretaabelahmar07apr	Bocageopsis mattogrossensis	cordilheira	646076	7834216	2003-03-27 15:49:00	2003-04-19 15:49:00	552	2003-06-04 15:08:00	2003-06-04	15:08:00	15	225.00	3.93	1	1	Tayassuidae	Tayassu pecari	Queixada
Queixada	pindpretaabelahmar07apr	Bocageopsis mattogrossensis	cordilheira	646076	7834216	2003-03-27 15:49:00	2003-04-19 15:49:00	552	4/18/2003 18:33	4/18/2003 0:00	18:33:00	18	270.00	4.71	1	1	Tayassuidae	Tayassu pecari	Queixada
Queixada	pindpretaabelahmar07apr	Bocageopsis mattogrossensis	cordilheira	646076	7834216	2003-03-27 15:49:00	2003-04-19 15:49:00	552	4/18/2003 18:35	4/18/2003 0:00	18:35:00	18	270.00	4.71	1	2	Tayassuidae	Tayassu pecari	Queixada
Queixada	2genipapo#9Nov07unid	Genipa americana	cordilheira	UNIDERP	UNIDERP	2003-10-12 17:21:00	2003-11-18 17:48:00	888.45	10/16/2003 18:12	10/16/2003 0:00	18:12:00	18	270.00	4.71	1	3	Tayassuidae	Tayassu pecari	Queixada
Queixada	2genipapo#9Nov07unid	Genipa americana	cordilheira	UNIDERP	UNIDERP	2003-10-12 17:21:00	2003-11-18 17:48:00	888.45	10/16/2003 18:35	10/16/2003 0:00	18:35:00	18	270.00	4.71	1	1	Tayassuidae	Tayassu pecari	Queixada
Queixada	2genipapo#9Nov07unid	Genipa americana	cordilheira	UNIDERP	UNIDERP	2003-10-12 17:21:00	2003-11-18 17:48:00	888.45	10/19/2003 19:03	10/19/2003 0:00	19:03:00	19	285.00	4.97	1	1	Tayassuidae	Tayassu pecari	Queixada
Queixada	2genipapo#9Nov07unid	Genipa americana	cordilheira	UNIDERP	UNIDERP	2003-10-12 17:21:00	2003-11-18 17:48:00	888.45	10/19/2003 19:04	10/19/2003 0:00	19:04:00	19	285.00	4.97	1	1	Tayassuidae	Tayassu pecari	Queixada
Queixada	2genipapo#9Nov07unid	Genipa americana	cordilheira	UNIDERP	UNIDERP	2003-10-12 17:21:00	2003-11-18 17:48:00	888.45	10/20/2003 7:35	10/20/2003 0:00	07:35:00	7	105.00	1.83	1	3	Tayassuidae	Tayassu pecari	Queixada
[truncated: 1,327 more rows]
